# Supplementary material for: Vitreous Humor Proteome: Targeting Oxidative Stress, Inflammation, and Neurodegeneration in Vitreoretinal Diseases
Source: Antioxidants (Basel). 2022 Mar 6;11(3):505. doi: 10.3390/antiox11030505 (PMC8944522; doi:10.3390/antiox11030505)
Supplement: Supplementary file 1 [file antioxidants-11-00505-s001.zip]

Archive with 3 entries (3 files):
- Supplementary table 1_DR_PDR.xlsx
- Supplementary table 2_AMD.xlsx
- Supplementary table 3_PVR.xlsx
