# Supplementary material for: Vitreous Humor Proteome: Targeting Oxidative Stress, Inflammation, and Neurodegeneration in Vitreoretinal Diseases
Source: Antioxidants (Basel). 2022 Mar 6;11(3):505. doi: 10.3390/antiox11030505 (PMC8944522; doi:10.3390/antiox11030505)
Supplement: Supplementary file 1 [file antioxidants-11-00505-s001.zip › Supplementary table 1_DR_PDR.xlsx]

## Sheet: DR PDR_Proteins
Table S1.1 - Proteins related to oxidative stress that were found differentially expressed in vitreous collected from patients with Diabetic retinopathy (DR) and proliferative diabetic retinopathy (PDR). The abbreviations MH and ERM correspond to the control groups of patients with macular holes and epiretinal membranes, respectively, whereas ND corresponds to non-diabetic patients. Symbols ↑ and…
								Shitama, et. al., (2008)			Gao, et. al., (2008) (p-value<0.05)			Kim, et. al.,(2010)
Uniprot Acess	Gene	Description	Yamane, et. al., (2003) PDR/MH	Kim, et. al., (2006) PDR/MH	Minamoto, et. al., (2007) DR/MH	García-Ramírez, et. al., (2007) log2 (PDR/MH) (p-value<0.05)	Simó, et. al., (2008) PDR/MH	PDR/MH	NPDR/MH	PDR/NPDR	log2 (PDR/ND)	log2 (Diabetic/ND)	log2 (PDR/Diabetic)	PDR/MH	NPDR/MH	Suzuki, et.al.,(2011) log2 (DR/Control (MH/ERM)) (p-value<0.05)	Wang, et.al., (2012) average log2(PDR/Healthy control) (p-value<0.05)	Wang, et.al., (2013) log2 (PDR/Healthy control) (p-value<0.05)	Koskela, et.al., (2013) log2 (PDR/ND) (p-value<0.05)	Loukovaara, et.al.,(2015) (p-value<0.005) (q-value<0.01) log2 (PDR/DR)	Balaiya, et.al., (2017) PDR/Control (MH/ERM)	Klaassen, et.al., (2017) log2 (PDR/control) (p-value<0.05)	Schori, et.al., (2018) log2 (PDR/ERM) (p-value<0.05)	Zou, et.al.,(2018) (p-value<0.05) log2 (PDR/MH)	Srividya, et.al.,(2018) log2 (PDR/MH)	Tsai, et.al.,(2018) log2 (DR/MH) (p-value<0.05)
P61981	YWHAG	14-3-3 protein gamma																					6.53622
P63104	YWHAZ	14-3-3 protein zetavsdelta											ND PDR
P10809	HSPD1	60 kDa heat shock protein, mitochondrial																						ND MH
P08253	MMP2	72 kDa type IV collagenase																					1.64333
Q15848	ADIPOQ	Adiponectin																				1.9832
P02489	CRYAA	Alpha-crystallin A chain																-3.39					4.90053	ND MH
P02511	CRYAB	Alpha-crystallin B chain															-26.8							ND MH
P06733	ENO1	Alpha-enolase																-1.64
P05067	APP	Amyloid-beta precursor protein											ND PDR							-1.01506	ND control		-1.7114	-3.21853
Q15389	ANGPT1	Angiopoietin-1																				1.44877
P01019	AGT	Angiotensinogen									1.47093		0.705393							1.91461			1.73519
P02647	APOA1	Apolipoprotein A-I				1.43	↑		↑	↓	3.35761							2.12		0.655414
P02652	APOA2	Apolipoprotein A-II									2.47162									1.54665				0.341382
P06727	APOA4	Apolipoprotein A-IV		↓	↑			↑	↑			1.89443						-2.91		0.775522			3.78225
P02649	APOE	Apolipoprotein E			↑													-3.23
O95445	APOM	Apolipoprotein M																		0.946088
Q13490	BIRC2	Baculoviral IAP repeat-containing protein 2																		3.01935
P05813	CRYBA1	Beta-crystallin A3															-164.163	2.99						ND MH
P53673	CRYBA4	Beta-crystallin A4															-5.7	-2.19						ND MH
P53674	CRYBB1	Beta-crystallin B1															-3.73667	-6.84						ND MH
P43320	CRYBB2	Beta-crystallin B2															-15.21							ND MH
P00918	CA2	Carbonic anhydrase 2															3.26						17.8267
P04040	CAT	Catalase	↑		↑															0.837373			18.0246
P13500	CCL2	C-C motif chemokine 2														1.69488									2.42997
P10909	CLU	Clusterin															-2.872	-2.87						-0.90496
P08123	COL1A2	Collagen alpha-2(I) chain																						ND PDR
P08572	COL4A2	Collagen alpha-2(IV) chain																		1.45057
P02741	CRP	C-reactive protein																					5.54546
P16581	SELE	E-selectin																	1.23947
P03372	ESR1	Estrogen receptor																4.89
P08294	SOD3	Extracellular superoxide dismutase [Cu-Zn]											ND PDR
P02751	FN1	Fibronectin																		0.695332
Q12778	FOXO1	Forkhead box protein O1																		1.26966
P04075	ALDOA	Fructose-bisphosphate aldolase A																4.48
P09972	ALDOC	Fructose-bisphosphate aldolase C											ND PDR					-1.66
P07315	CRYGC	Gamma-crystallin C															-147.83
P22914	CRYGS	Gamma-crystallin S															-27.42	-4.63
P09104	ENO2	Gamma-enolase	↑		↑												-25.63	-3.16
P22352	GPX3	Glutathione peroxidase 3															-2.49
P04406	GAPDH	Glyceraldehyde-3-phosphate dehydrogenase												↑	↑		-30.9
P09919	CSF3	Granulocyte colony-stimulating factor																							1.31042
P00738	HP	Haptoglobin																						ND MH
P04792	HSPB1	Heat shock protein beta-1																					-1.83864
P69905	HBA1	Hemoglobin subunit alpha									ND ND										ND control			ND PDR
P68871	HBB	Hemoglobin subunit beta																1.86			ND control		107.828
P02042	HBD	Hemoglobin subunit delta									ND ND							4.55
P14210	HGF	Hepatocyte growth factor																				1.67178
P05362	ICAM1	Intercellular adhesion molecule 1																	3.10884			2.43449	2.13746
P01579	IFNG	Interferon gamma																							0.875346	0.706512
P01584	IL1B	Interleukin-1 beta																							0.840522	1.23982
P22301	IL10	Interleukin-10														0.653031			1.44746						1.09602
P05231	IL6	Interleukin-6														3.00604			6.09064						3.61027
P10145	CXCL8	Interleukin-8														3.65148			6.46761						5.13391
P01042	KNG1	Kininogen-1			↑															1.129	ND control		2.42034	ND PDR
P00338	LDHA	L-lactate dehydrogenase A chain											ND PDR
P07195	LDHB	L-lactate dehydrogenase B chain																1.99
P01033	TIMP1	Metalloproteinase inhibitor 1																					2.38892
Q99683	MAP3K5	Mitogen-activated protein kinase kinase kinase 5																		2.37163
P08571	CD14	Monocyte differentiation antigen CD14									4.15036									1.39246			2.15754
O94760	DDAH1	N(G),N(G)-dimethylarginine dimethylaminohydrolase 1															-6.74
P29475	NOS1	Nitric oxide synthase, brain																		1.20676
Q99497	PARK7	Parkinson disease protein 7																-1.69					5.39732
Q06830	PRDX1	Peroxiredoxin-1									ND ND
P32119	PRDX2	Peroxiredoxin-2																		1.52392
P30041	PRDX6	Peroxiredoxin-6																		0.83318
P00558	PGK1	Phosphoglycerate kinase 1										ND ND						-2.44		1.56743
P36955	SERPINF1	Pigment epithelium-derived factor		↑		-2.67	↓				1.65843						-3.08	-6.47			ND PDR
P03952	KLKB1	Plasma kallikrein																		1.85721				ND MH
P04085	PDGFA	Platelet-derived growth factor subunit A																				2.60329
P01127	PDGFB	Platelet-derived growth factor subunit B														1.06102						2.05063			0.979122
P07602	PSAP	Prosaposin																						-1.77303
P00734	F2	Prothrombin			↑						2.08978							-1.5		2.87262	ND control
P48741	HSPA7	Putative heat shock 70 kDa protein 7																					-19.6733
P14618	PKM	Pyruvate kinase PKM																-7.71
P60602	ROMO1	Reactive oxygen species modulator 1																		1.79288
P02768	ALB	Serum albumin						↑	↑		2.15129							-2,29/-1,51		0.959259				-0.40277
P00441	SOD1	Superoxide dismutase [Cu-Zn]																						ND MH
P07996	THBS1	Thrombospondin-1																				3.36733
Q8IUC6	TICAM1	TIR domain-containing adapter molecule 1																		0.667272
P01375	TNF	Tumor necrosis factor																							0.979549
P23458	JAK1	Tyrosine-protein kinase JAK1																		1.22336
P19320	VCAM1	Vascular cell adhesion protein 1																	1.87832				2.74327
P15692	VEGFA	Vascular endothelial growth factor A														4.9686						5.68394	1.58908	1.4602	1.17594	5,92/7,95
P04004	VTN	Vitronectin																		1.17171	ND control		2.03092
P04275	VWF	von Willebrand factor												↑	↑

## Sheet: DR PDR_BP
Table S1.2 - Gene ontology enrichment analysis of the proteins found differentially expressed in vitreous collected from patients with Diabetic retinopathy (DR) and proliferative diabetic retinopathy (PDR) based on their biological process (STRING v11.5).
#Term ID	Term description	Observed gene count	Background gene count	Strength	False Discovery Rate	Matching proteins in the network (labels)
GO:0060559	Positive regulation of calcidiol 1-monooxygenase activity	3	3	2.37	5.44e-05	IFNG,IL1B,TNF
GO:0010512	Negative regulation of phosphatidylinositol biosynthetic process	2	2	2.37	0.0024	PDGFB,PDGFA
GO:0034445	Negative regulation of plasma lipoprotein oxidation	2	2	2.37	0.0024	APOA4,APOM
GO:1902998	Positive regulation of neurofibrillary tangle assembly	2	2	2.37	0.0024	APOE,CLU
GO:1905891	Regulation of cellular response to thapsigargin	2	2	2.37	0.0024	APP,CLU
GO:1905894	Regulation of cellular response to tunicamycin	2	2	2.37	0.0024	APP,CLU
GO:1905908	Positive regulation of amyloid fibril formation	3	4	2.24	8.89e-05	APOE,APP,CLU
GO:2000589	Regulation of metanephric mesenchymal cell migration	3	4	2.24	8.89e-05	PDGFB,PDGFA,ADIPOQ
GO:0002874	Regulation of chronic inflammatory response to antigenic stimulus	2	3	2.19	0.0037	TNF,IL10
GO:0006982	Response to lipid hydroperoxide	2	3	2.19	0.0037	APOA4,GPX3
GO:0010903	Negative regulation of very-low-density lipoprotein particle remodeling	2	3	2.19	0.0037	APOA1,APOA2
GO:0035793	Positive regulation of metanephric mesenchymal cell migration by platelet-derived growth factor receptor-beta signaling pathway	2	3	2.19	0.0037	PDGFB,PDGFA
GO:1902995	Positive regulation of phospholipid efflux	2	3	2.19	0.0037	APOA1,APOE
GO:0010873	Positive regulation of cholesterol esterification	5	9	2.11	1.66e-07	APOA1,APOE,APOA4,AGT,APOA2
GO:1905907	Negative regulation of amyloid fibril formation	3	6	2.07	0.00019	APOE,CLU,CRYAB
GO:0030730	Sequestering of triglyceride	2	4	2.07	0.0053	IL1B,TNF
GO:0034465	Response to carbon monoxide	2	4	2.07	0.0053	SOD1,IL10
GO:1901671	Positive regulation of superoxide dismutase activity	2	4	2.07	0.0053	TNF,PARK7
GO:0034371	Chylomicron remodeling	4	9	2.02	9.47e-06	APOA1,APOE,APOA4,APOA2
GO:1905906	Regulation of amyloid fibril formation	4	9	2.02	9.47e-06	APOE,APP,CLU,CRYAB
GO:0034378	Chylomicron assembly	4	10	1.97	1.26e-05	APOA1,APOE,APOA4,APOA2
GO:0034384	High-density lipoprotein particle clearance	4	10	1.97	1.26e-05	APOA1,APOE,APOA2,APOM
GO:0022614	Membrane to membrane docking	2	5	1.97	0.0070	ICAM1,VCAM1
GO:0032800	Receptor biosynthetic process	2	5	1.97	0.0070	TNF,IL10
GO:0032889	Regulation of vacuole fusion, non-autophagic	2	5	1.97	0.0070	ENO1,ENO2
GO:0038033	Positive regulation of endothelial cell chemotaxis by vegf-activated vascular endothelial growth factor receptor signaling pathway	2	5	1.97	0.0070	HSPB1,VEGFA
GO:0045541	Negative regulation of cholesterol biosynthetic process	2	5	1.97	0.0070	APOE,SOD1
GO:1901299	Negative regulation of hydrogen peroxide-mediated programmed cell death	2	5	1.97	0.0070	HGF,PARK7
GO:1903596	Regulation of gap junction assembly	2	5	1.97	0.0070	IL1B,AGT
GO:0019430	Removal of superoxide radicals	5	13	1.95	6.06e-07	PRDX1,SOD1,PRDX2,APOA4,SOD3
GO:0034380	High-density lipoprotein particle assembly	5	13	1.95	6.06e-07	APOA1,APOE,APOA4,APOA2,APOM
GO:1902947	Regulation of tau-protein kinase activity	5	13	1.95	6.06e-07	HGF,IFNG,APOE,APP,CLU
GO:0030300	Regulation of intestinal cholesterol absorption	3	8	1.94	0.00034	APOA1,APOA4,APOA2
GO:0072577	Endothelial cell apoptotic process	3	8	1.94	0.00034	MAP3K5,TNF,IL10
GO:0043691	Reverse cholesterol transport	6	17	1.91	3.86e-08	APOA1,APOE,CLU,APOA4,APOA2,APOM
GO:0034375	High-density lipoprotein particle remodeling	6	18	1.89	4.95e-08	APOA1,APOE,ALB,APOA4,APOA2,APOM
GO:0033700	Phospholipid efflux	4	12	1.89	2.16e-05	APOA1,APOE,APOA4,APOA2
GO:0010511	Regulation of phosphatidylinositol biosynthetic process	3	9	1.89	0.00044	APP,PDGFB,PDGFA
GO:0034372	Very-low-density lipoprotein particle remodeling	3	9	1.89	0.00044	APOA1,APOE,APOA4
GO:0060693	Regulation of branching involved in salivary gland morphogenesis	3	9	1.89	0.00044	HGF,PDGFA,TNF
GO:0018119	Peptidyl-cysteine s-nitrosylation	2	6	1.89	0.0089	GAPDH,NOS1
GO:1902177	Positive regulation of oxidative stress-induced intrinsic apoptotic signaling pathway	2	6	1.89	0.0089	SOD1,PARK7
GO:1903208	Negative regulation of hydrogen peroxide-induced neuron death	2	6	1.89	0.0089	IL10,PARK7
GO:1904783	Positive regulation of nmda glutamate receptor activity	2	6	1.89	0.0089	CCL2,IFNG
GO:1905603	Regulation of blood-brain barrier permeability	2	6	1.89	0.0089	ANGPT1,VEGFA
GO:0042744	Hydrogen peroxide catabolic process	9	28	1.87	7.30e-12	CAT,HBA2,PRDX1,PRDX2,HBB,PRDX6,APOA4,HBD,GPX3
GO:0051044	Positive regulation of membrane protein ectodomain proteolysis	5	16	1.86	1.30e-06	IFNG,APOE,IL1B,APP,TNF
GO:1900221	Regulation of amyloid-beta clearance	5	17	1.84	1.64e-06	IFNG,APOE,APP,CLU,TNF
GO:0034115	Negative regulation of heterotypic cell-cell adhesion	3	10	1.84	0.00055	APOA1,ADIPOQ,IL10
GO:0051043	Regulation of membrane protein ectodomain proteolysis	7	24	1.83	5.13e-09	TIMP1,IFNG,APOE,IL1B,APP,TNF,IL10
GO:0042743	Hydrogen peroxide metabolic process	11	39	1.82	5.37e-14	CAT,HBA2,PRDX1,SOD1,PRDX2,HBB,PRDX6,APOA4,HBD,GPX3,PARK7
GO:0031622	Positive regulation of fever generation	2	7	1.82	0.0110	IL1B,TNF
GO:0032489	Regulation of cdc42 protein signal transduction	2	7	1.82	0.0110	APOA1,APOE
GO:0033864	Positive regulation of nad(p)h oxidase activity	2	7	1.82	0.0110	AGT,PARK7
GO:0034128	Negative regulation of myd88-independent toll-like receptor signaling pathway	2	7	1.82	0.0110	TICAM1,CD14
GO:1900038	Negative regulation of cellular response to hypoxia	2	7	1.82	0.0110	ENO1,DDAH1
GO:1902949	Positive regulation of tau-protein kinase activity	2	7	1.82	0.0110	APP,CLU
GO:0045940	Positive regulation of steroid metabolic process	8	29	1.81	3.73e-10	IFNG,APOA1,APOE,IL1B,APOA4,AGT,APOA2,TNF
GO:0061621	Canonical glycolysis	7	27	1.78	9.85e-09	ALDOC,GAPDH,ENO1,PKM,PGK1,ALDOA,ENO2
GO:0045429	Positive regulation of nitric oxide biosynthetic process	11	44	1.77	1.37e-13	IFNG,TICAM1,IL1B,ICAM1,DDAH1,APP,CLU,HBB,AGT,TNF,ESR1
GO:1902004	Positive regulation of amyloid-beta formation	5	20	1.77	2.99e-06	IFNG,APOE,APP,CLU,TNF
GO:0051045	Negative regulation of membrane protein ectodomain proteolysis	2	8	1.77	0.0134	TIMP1,IL10
GO:0060353	Regulation of cell adhesion molecule production	2	8	1.77	0.0134	APOA1,IL1B
GO:0072683	T cell extravasation	2	8	1.77	0.0134	CCL2,ICAM1
GO:1900222	Negative regulation of amyloid-beta clearance	2	8	1.77	0.0134	IFNG,TNF
GO:0034369	Plasma lipoprotein particle remodeling	7	30	1.74	1.68e-08	APOA1,APOE,ALB,APOA4,AGT,APOA2,APOM
GO:0007597	Blood coagulation, intrinsic pathway	4	17	1.74	6.22e-05	VWF,KLKB1,KNG1,F2
GO:1903206	Negative regulation of hydrogen peroxide-induced cell death	4	17	1.74	6.22e-05	HGF,PSAP,IL10,PARK7
GO:0018158	Protein oxidation	3	13	1.73	0.0010	APOA1,APOA2,PARK7
GO:0043116	Negative regulation of vascular permeability	4	18	1.71	7.47e-05	APOE,DDAH1,ANGPT1,VEGFA
GO:0006527	Arginine catabolic process	2	9	1.71	0.0158	DDAH1,NOS1
GO:0010898	Positive regulation of triglyceride catabolic process	2	9	1.71	0.0158	APOA1,APOA4
GO:0030388	Fructose 1,6-bisphosphate metabolic process	2	9	1.71	0.0158	ALDOC,ALDOA
GO:1901857	Positive regulation of cellular respiration	2	9	1.71	0.0158	IFNG,PARK7
GO:1903428	Positive regulation of reactive oxygen species biosynthetic process	12	56	1.7	4.11e-14	IFNG,TICAM1,IL1B,ICAM1,DDAH1,APP,CLU,HBB,AGT,TNF,ESR1,PARK7
GO:0033344	Cholesterol efflux	5	23	1.7	5.29e-06	APOA1,APOE,APOA4,APOA2,APOM
GO:0014854	Response to inactivity	3	14	1.7	0.0012	CAT,PKM,IL10
GO:0051917	Regulation of fibrinolysis	3	14	1.7	0.0012	THBS1,KLKB1,F2
GO:0072216	Positive regulation of metanephros development	3	14	1.7	0.0012	PDGFB,PDGFA,ADIPOQ
GO:1903799	Negative regulation of production of mirnas involved in gene silencing by mirna	3	14	1.7	0.0012	IL6,TNF,ESR1
GO:0010544	Negative regulation of platelet activation	4	19	1.69	8.88e-05	APOE,F2,PDGFB,PDGFA
GO:0015669	Gas transport	4	19	1.69	8.88e-05	HBA2,CA2,HBB,HBD
GO:0006096	Glycolytic process	8	40	1.67	2.96e-09	ALDOC,GAPDH,ENO1,PKM,PGK1,ALDOA,ENO2,LDHA
GO:0002719	Negative regulation of cytokine production involved in immune response	5	25	1.67	7.37e-06	APOA1,APOA2,TNF,IL10,ANGPT1
GO:0034114	Regulation of heterotypic cell-cell adhesion	5	25	1.67	7.37e-06	APOA1,IL1B,ADIPOQ,TNF,IL10
GO:0007263	Nitric oxide mediated signal transduction	4	20	1.67	0.00010	APOE,DDAH1,AGT,NOS1
GO:0032930	Positive regulation of superoxide anion generation	4	20	1.67	0.00010	CRP,SOD1,APP,AGT
GO:0048143	Astrocyte activation	4	20	1.67	0.00010	IFNG,IL1B,APP,TNF
GO:1900409	Positive regulation of cellular response to oxidative stress	4	20	1.67	0.00010	SOD1,APP,TNF,PARK7
GO:1904996	Positive regulation of leukocyte adhesion to vascular endothelial cell	4	20	1.67	0.00010	ICAM1,SELE,IL6,TNF
GO:0034374	Low-density lipoprotein particle remodeling	3	15	1.67	0.0014	APOE,AGT,APOA2
GO:0060252	Positive regulation of glial cell proliferation	3	15	1.67	0.0014	IL1B,IL6,TNF
GO:1903140	Regulation of establishment of endothelial barrier	3	15	1.67	0.0014	IL1B,TNF,VEGFA
GO:0010749	Regulation of nitric oxide mediated signal transduction	2	10	1.67	0.0185	THBS1,VEGFA
GO:0051006	Positive regulation of lipoprotein lipase activity	2	10	1.67	0.0185	APOA1,APOA4
GO:0051918	Negative regulation of fibrinolysis	2	10	1.67	0.0185	THBS1,F2
GO:0071639	Positive regulation of monocyte chemotactic protein-1 production	2	10	1.67	0.0185	IL1B,ADIPOQ
GO:1903862	Positive regulation of oxidative phosphorylation	2	10	1.67	0.0185	PGK1,PARK7
GO:0045428	Regulation of nitric oxide biosynthetic process	12	61	1.66	8.41e-14	IFNG,TICAM1,IL1B,ICAM1,DDAH1,APP,CLU,HBB,AGT,TNF,ESR1,IL10
GO:0032770	Positive regulation of monooxygenase activity	6	31	1.65	6.13e-07	IFNG,APOE,IL1B,TNF,ESR1,PARK7
GO:0034116	Positive regulation of heterotypic cell-cell adhesion	3	16	1.64	0.0016	IL1B,TNF,IL10
GO:0043117	Positive regulation of vascular permeability	3	16	1.64	0.0016	APOE,ANGPT1,VEGFA
GO:0031639	Plasminogen activation	2	11	1.63	0.0213	KLKB1,PGK1
GO:0045348	Positive regulation of mhc class ii biosynthetic process	2	11	1.63	0.0213	IFNG,IL10
GO:0090193	Positive regulation of glomerulus development	2	11	1.63	0.0213	PDGFB,ADIPOQ
GO:0098869	Cellular oxidant detoxification	16	90	1.62	1.09e-17	CAT,HBA2,APOE,PRDX1,SOD1,ALB,PRDX2,HBB,PRDX6,HP,APOA4,APOM,HBD,SOD3,GPX3,PARK7
GO:0019674	NAD metabolic process	8	45	1.62	6.18e-09	ALDOC,GAPDH,ENO1,PKM,PGK1,ALDOA,ENO2,LDHA
GO:0097300	Programmed necrotic cell death	5	28	1.62	1.15e-05	TICAM1,CD14,MAP3K5,TNF,BIRC2
GO:2000379	Positive regulation of reactive oxygen species metabolic process	18	103	1.61	7.39e-20	IFNG,TICAM1,CRP,THBS1,IL1B,ICAM1,SOD1,DDAH1,APP,F2,CLU,PDGFB,HBB,AGT,ROMO1,TNF,ESR1,PARK7
GO:0070266	Necroptotic process	4	23	1.61	0.00016	TICAM1,CD14,TNF,BIRC2
GO:1903209	Positive regulation of oxidative stress-induced cell death	3	17	1.61	0.0019	SOD1,APP,PARK7
GO:1904707	Positive regulation of vascular associated smooth muscle cell proliferation	6	35	1.6	1.10e-06	MMP2,PDGFB,MAP3K5,AGT,TNF,IL10
GO:0002675	Positive regulation of acute inflammatory response	5	29	1.6	1.33e-05	IL1B,KLKB1,IL6,TNF,PARK7
GO:0090322	Regulation of superoxide metabolic process	6	36	1.59	1.26e-06	CRP,SOD1,APP,AGT,TNF,PARK7
GO:0050715	Positive regulation of cytokine secretion	5	30	1.59	1.53e-05	IFNG,GAPDH,CD14,TNF,IL10
GO:0002544	Chronic inflammatory response	2	12	1.59	0.0243	THBS1,TNF
GO:0002863	Positive regulation of inflammatory response to antigenic stimulus	2	12	1.59	0.0243	TNF,PARK7
GO:0010755	Regulation of plasminogen activation	2	12	1.59	0.0243	ENO1,THBS1
GO:0036499	PERK-mediated unfolded protein response	2	12	1.59	0.0243	CCL2,CXCL8
GO:0038166	Angiotensin-activated signaling pathway	2	12	1.59	0.0243	CA2,AGT
GO:0051712	Positive regulation of killing of cells of other organism	2	12	1.59	0.0243	IFNG,GAPDH
GO:0060736	Prostate gland growth	2	12	1.59	0.0243	PSAP,ESR1
GO:1900272	Negative regulation of long-term synaptic potentiation	2	12	1.59	0.0243	APOE,APP
GO:1902950	Regulation of dendritic spine maintenance	2	12	1.59	0.0243	APOE,APP
GO:0050901	Leukocyte tethering or rolling	3	19	1.57	0.0024	VCAM1,SELE,TNF
GO:0042311	Vasodilation	5	33	1.55	2.25e-05	APOE,KNG1,SOD1,AGT,NOS1
GO:0000185	Activation of mapkkk activity	2	13	1.55	0.0273	APP,TNF
GO:0006089	Lactate metabolic process	2	13	1.55	0.0273	PARK7,LDHA
GO:0010666	Positive regulation of cardiac muscle cell apoptotic process	2	13	1.55	0.0273	MAP3K5,AGT
GO:0010739	Positive regulation of protein kinase a signaling	2	13	1.55	0.0273	APP,ADIPOQ
GO:0010745	Negative regulation of macrophage derived foam cell differentiation	2	13	1.55	0.0273	CRP,ADIPOQ
GO:0018206	Peptidyl-methionine modification	2	13	1.55	0.0273	APOA1,APOA2
GO:1901163	Regulation of trophoblast cell migration	2	13	1.55	0.0273	TIMP1,VEGFA
GO:1903426	Regulation of reactive oxygen species biosynthetic process	14	95	1.54	1.53e-14	IFNG,TICAM1,IL1B,ICAM1,DDAH1,APP,CLU,HBB,AGT,HSPD1,TNF,ESR1,IL10,PARK7
GO:0030195	Negative regulation of blood coagulation	7	47	1.54	2.03e-07	VTN,APOE,KLKB1,KNG1,F2,PDGFB,PDGFA
GO:0002092	Positive regulation of receptor internalization	4	27	1.54	0.00026	APP,SELE,ANGPT1,VEGFA
GO:0050996	Positive regulation of lipid catabolic process	4	27	1.54	0.00026	APOA1,IL1B,APOA4,APOA2
GO:0010875	Positive regulation of cholesterol efflux	3	20	1.54	0.0027	APOA1,APOE,ADIPOQ
GO:0031663	Lipopolysaccharide-mediated signaling pathway	5	34	1.53	2.54e-05	CCL2,TICAM1,IL1B,CD14,TNF
GO:1901031	Regulation of response to reactive oxygen species	5	35	1.52	2.85e-05	HGF,PSAP,TNF,IL10,PARK7
GO:0010888	Negative regulation of lipid storage	3	21	1.52	0.0031	CRP,IL6,TNF
GO:0045723	Positive regulation of fatty acid biosynthetic process	3	21	1.52	0.0031	APOA1,IL1B,APOA4
GO:1900017	Positive regulation of cytokine production involved in inflammatory response	3	21	1.52	0.0031	TICAM1,IL6,TNF
GO:2001026	Regulation of endothelial cell chemotaxis	3	21	1.52	0.0031	HSPB1,THBS1,VEGFA
GO:0030949	Positive regulation of vascular endothelial growth factor receptor signaling pathway	2	14	1.52	0.0305	VTN,IL1B
GO:0032375	Negative regulation of cholesterol transport	2	14	1.52	0.0305	APOE,APOA2
GO:0051838	Cytolysis by host of symbiont cells	2	14	1.52	0.0305	F2,ROMO1
GO:1900121	Negative regulation of receptor binding	2	14	1.52	0.0305	ADIPOQ,IL10
GO:1902430	Negative regulation of amyloid-beta formation	2	14	1.52	0.0305	APOE,CLU
GO:1904705	Regulation of vascular associated smooth muscle cell proliferation	7	52	1.5	3.52e-07	MMP2,PDGFB,MAP3K5,AGT,ADIPOQ,TNF,IL10
GO:0006953	Acute-phase response	6	44	1.5	3.28e-06	CRP,IL1B,F2,FN1,HP,IL6
GO:0051000	Positive regulation of nitric-oxide synthase activity	3	22	1.5	0.0034	APOE,TNF,ESR1
GO:2000377	Regulation of reactive oxygen species metabolic process	25	188	1.49	2.75e-25	IFNG,TICAM1,CRP,THBS1,IL1B,ICAM1,SOD1,DDAH1,APP,PRDX2,F2,CLU,PDGFB,HBB,HP,AGT,ROMO1,FOXO1,HSPD1,TNF,ESR1,IL10,PARK7,CRYAB,BIRC2
GO:0002281	Macrophage activation involved in immune response	2	15	1.49	0.0342	IFNG,TICAM1
GO:0006000	Fructose metabolic process	2	15	1.49	0.0342	ALDOC,ALDOA
GO:0048569	Post-embryonic animal organ development	2	15	1.49	0.0342	LDHA,VEGFA
GO:0050930	Induction of positive chemotaxis	2	15	1.49	0.0342	CXCL8,VEGFA
GO:0006090	Pyruvate metabolic process	9	69	1.48	4.70e-09	ALDOC,GAPDH,ENO1,PKM,PGK1,ALDOA,LDHB,ENO2,LDHA
GO:0006094	Gluconeogenesis	6	46	1.48	4.11e-06	ALDOC,GAPDH,ENO1,PGK1,ALDOA,ENO2
GO:1905953	Negative regulation of lipid localization	6	46	1.48	4.11e-06	APOE,CRP,THBS1,APOA2,IL6,TNF
GO:1904752	Regulation of vascular associated smooth muscle cell migration	3	23	1.48	0.0038	PDGFB,AGT,ADIPOQ
GO:0002576	Platelet degranulation	16	129	1.46	1.05e-15	TIMP1,HGF,APOA1,THBS1,VWF,KNG1,SOD1,APP,ALB,CLU,PDGFB,PDGFA,FN1,PSAP,ALDOA,VEGFA
GO:0072593	Reactive oxygen species metabolic process	14	112	1.46	7.21e-14	CAT,HBA2,PRDX1,SOD1,PRDX2,PDGFB,HBB,PRDX6,APOA4,HBD,SOD3,GPX3,PARK7,NOS1
GO:0032768	Regulation of monooxygenase activity	7	57	1.46	6.06e-07	IFNG,APOE,IL1B,DDAH1,TNF,ESR1,PARK7
GO:0051353	Positive regulation of oxidoreductase activity	7	57	1.46	6.06e-07	IFNG,APOE,IL1B,AGT,TNF,ESR1,PARK7
GO:0034381	Plasma lipoprotein particle clearance	5	40	1.46	4.96e-05	APOA1,APOE,APOA2,APOM,ADIPOQ
GO:0090184	Positive regulation of kidney development	5	40	1.46	4.96e-05	PDGFB,PDGFA,AGT,ADIPOQ,VEGFA
GO:0001774	Microglial cell activation	4	32	1.46	0.00045	IFNG,APP,CLU,TNF
GO:0050995	Negative regulation of lipid catabolic process	3	24	1.46	0.0042	IL1B,APOA2,TNF
GO:0035729	Cellular response to hepatocyte growth factor stimulus	2	16	1.46	0.0376	HGF,IL10
GO:0043217	Myelin maintenance	2	16	1.46	0.0376	SOD1,CLU
GO:0051770	Positive regulation of nitric-oxide synthase biosynthetic process	2	16	1.46	0.0376	CCL2,IFNG
GO:0070102	interleukin-6-mediated signaling pathway	2	16	1.46	0.0376	JAK1,IL6
GO:1902894	Negative regulation of pri-mirna transcription by rna polymerase ii	2	16	1.46	0.0376	APP,PDGFB
GO:1903587	Regulation of blood vessel endothelial cell proliferation involved in sprouting angiogenesis	2	16	1.46	0.0376	THBS1,VEGFA
GO:0002526	Acute inflammatory response	9	74	1.45	7.85e-09	CRP,IL1B,KLKB1,ICAM1,F2,FN1,HP,APOA2,IL6
GO:0061900	Glial cell activation	5	41	1.45	5.48e-05	IFNG,IL1B,APP,CLU,TNF
GO:0043032	Positive regulation of macrophage activation	3	25	1.45	0.0046	THBS1,HSPD1,IL10
GO:0045123	Cellular extravasation	5	42	1.44	6.04e-05	CCL2,ICAM1,VCAM1,SELE,TNF
GO:0046688	Response to copper ion	5	42	1.44	6.04e-05	ICAM1,SOD1,APP,SOD3,PARK7
GO:0002922	Positive regulation of humoral immune response	2	17	1.44	0.0412	IL1B,TNF
GO:0010829	Negative regulation of glucose transmembrane transport	2	17	1.44	0.0412	IL1B,TNF
GO:0060192	Negative regulation of lipase activity	2	17	1.44	0.0412	APOA1,APOA2
GO:1904754	Positive regulation of vascular associated smooth muscle cell migration	2	17	1.44	0.0412	PDGFB,AGT
GO:0061045	Negative regulation of wound healing	8	70	1.43	1.03e-07	VTN,APOE,KLKB1,KNG1,F2,PDGFB,PDGFA,TNF
GO:0032722	Positive regulation of chemokine production	7	61	1.43	8.91e-07	IFNG,TICAM1,IL1B,APP,IL6,ADIPOQ,TNF
GO:0030225	Macrophage differentiation	3	26	1.43	0.0051	IFNG,APP,VEGFA
GO:1900120	Regulation of receptor binding	3	26	1.43	0.0051	APP,ADIPOQ,IL10
GO:1900745	Positive regulation of p38mapk cascade	3	26	1.43	0.0051	IL1B,MAP3K5,VEGFA
GO:0030193	Regulation of blood coagulation	9	80	1.42	1.36e-08	VTN,APOE,THBS1,KLKB1,KNG1,PRDX2,F2,PDGFB,PDGFA
GO:0048260	Positive regulation of receptor-mediated endocytosis	6	53	1.42	8.46e-06	VTN,APP,CLU,SELE,ANGPT1,VEGFA
GO:0032757	Positive regulation of interleukin-8 production	6	55	1.41	1.02e-05	IL1B,CD14,APOA2,ADIPOQ,TNF,PARK7
GO:0045923	Positive regulation of fatty acid metabolic process	4	36	1.41	0.00066	APOA1,IL1B,APOA4,ADIPOQ
GO:0002861	Regulation of inflammatory response to antigenic stimulus	3	27	1.41	0.0055	TNF,IL10,PARK7
GO:0010661	Positive regulation of muscle cell apoptotic process	3	27	1.41	0.0055	IFNG,MAP3K5,AGT
GO:0045672	Positive regulation of osteoclast differentiation	3	27	1.41	0.0055	IFNG,CA2,TNF
GO:0051873	Killing by host of symbiont cells	3	27	1.41	0.0055	GAPDH,F2,ROMO1
GO:1902175	Regulation of oxidative stress-induced intrinsic apoptotic signaling pathway	3	27	1.41	0.0055	HSPB1,SOD1,PARK7
GO:0032695	Negative regulation of interleukin-12 production	2	18	1.41	0.0450	THBS1,IL10
GO:0051023	Regulation of immunoglobulin secretion	2	18	1.41	0.0450	IL6,TNF
GO:0070206	Protein trimerization	2	18	1.41	0.0450	APP,COL1A2
GO:0090190	Positive regulation of branching involved in ureteric bud morphogenesis	2	18	1.41	0.0450	AGT,VEGFA
GO:1904706	Negative regulation of vascular associated smooth muscle cell proliferation	2	18	1.41	0.0450	ADIPOQ,IL10
GO:0097006	Regulation of plasma lipoprotein particle levels	8	75	1.4	1.64e-07	APOA1,APOE,ALB,APOA4,AGT,APOA2,APOM,ADIPOQ
GO:0007159	Leukocyte cell-cell adhesion	6	56	1.4	1.10e-05	IL1B,ICAM1,VCAM1,SELE,APOA4,TNF
GO:0060688	Regulation of morphogenesis of a branching structure	6	56	1.4	1.10e-05	HGF,PDGFA,AGT,TNF,ESR1,VEGFA
GO:0050999	Regulation of nitric-oxide synthase activity	5	46	1.4	8.76e-05	APOE,IL1B,DDAH1,TNF,ESR1
GO:0019915	Lipid storage	4	37	1.4	0.00072	APOA1,APOE,IL1B,TNF
GO:0030194	Positive regulation of blood coagulation	3	28	1.4	0.0060	THBS1,PRDX2,F2
GO:0031954	Positive regulation of protein autophosphorylation	3	28	1.4	0.0060	PDGFB,PDGFA,VEGFA
GO:1903203	Regulation of oxidative stress-induced neuron death	3	28	1.4	0.0060	APP,IL10,PARK7
GO:0032677	Regulation of interleukin-8 production	8	76	1.39	1.79e-07	CRP,IL1B,CD14,APOA2,ADIPOQ,TNF,IL10,PARK7
GO:1903201	Regulation of oxidative stress-induced cell death	7	67	1.39	1.51e-06	HGF,HSPB1,SOD1,APP,PSAP,IL10,PARK7
GO:0050766	Positive regulation of phagocytosis	7	66	1.39	1.38e-06	CCL2,IFNG,APOA1,IL1B,SOD1,APOA2,TNF
GO:1903202	Negative regulation of oxidative stress-induced cell death	5	47	1.39	9.55e-05	HGF,HSPB1,PSAP,IL10,PARK7
GO:1903580	Positive regulation of atp metabolic process	5	47	1.39	9.55e-05	IFNG,ENO1,APP,PGK1,PARK7
GO:1900744	Regulation of p38mapk cascade	4	38	1.39	0.00079	HGF,IL1B,MAP3K5,VEGFA
GO:0010804	Negative regulation of tumor necrosis factor-mediated signaling pathway	2	19	1.39	0.0490	APOA1,ADIPOQ
GO:0032026	Response to magnesium ion	2	19	1.39	0.0490	THBS1,CD14
GO:0060749	Mammary gland alveolus development	2	19	1.39	0.0490	ESR1,VEGFA
GO:0072012	Glomerulus vasculature development	2	19	1.39	0.0490	PDGFB,ANGPT1
GO:1902170	Cellular response to reactive nitrogen species	2	19	1.39	0.0490	MAP3K5,FOXO1
GO:1902176	Negative regulation of oxidative stress-induced intrinsic apoptotic signaling pathway	2	19	1.39	0.0490	HSPB1,PARK7
GO:0014068	Positive regulation of phosphatidylinositol 3-kinase signaling	9	87	1.38	2.47e-08	HGF,CSF3,CAT,F2,PDGFB,PDGFA,AGT,TNF,ANGPT1
GO:0032369	Negative regulation of lipid transport	3	29	1.38	0.0065	APOE,THBS1,APOA2
GO:0045745	Positive regulation of g protein-coupled receptor signaling pathway	3	29	1.38	0.0065	APP,F2,NOS1
GO:0042542	Response to hydrogen peroxide	12	119	1.37	5.47e-11	CAT,HBA2,SOD1,HBB,HP,MAP3K5,FOXO1,HSPD1,IL6,PARK7,CRYAB,LDHA
GO:2000351	Regulation of endothelial cell apoptotic process	5	50	1.37	0.00012	CCL2,THBS1,ICAM1,TNF,ANGPT1
GO:0035666	TRIF-dependent toll-like receptor signaling pathway	3	30	1.37	0.0070	TICAM1,CD14,BIRC2
GO:1900407	Regulation of cellular response to oxidative stress	8	81	1.36	2.69e-07	HGF,HSPB1,SOD1,APP,PSAP,TNF,IL10,PARK7
GO:0035987	Endodermal cell differentiation	4	41	1.36	0.0010	MMP2,VTN,FN1,COL4A2
GO:1903672	Positive regulation of sprouting angiogenesis	4	41	1.36	0.0010	PKM,JAK1,IL10,VEGFA
GO:0000302	Response to reactive oxygen species	19	198	1.35	6.09e-17	MMP2,CAT,HBA2,APOE,PRDX1,SOD1,PRDX2,HBB,HP,APOA4,MAP3K5,ROMO1,FOXO1,SOD3,HSPD1,IL6,PARK7,CRYAB,LDHA
GO:0032642	Regulation of chemokine production	8	84	1.35	3.39e-07	IFNG,TICAM1,IL1B,APP,IL6,ADIPOQ,TNF,IL10
GO:0032374	Regulation of cholesterol transport	5	52	1.35	0.00014	APOA1,APOE,APOA4,APOA2,ADIPOQ
GO:0048146	Positive regulation of fibroblast proliferation	5	52	1.35	0.00014	PDGFB,PDGFA,FN1,AGT,ESR1
GO:0010743	Regulation of macrophage derived foam cell differentiation	3	31	1.35	0.0075	CRP,AGT,ADIPOQ
GO:0035066	Positive regulation of histone acetylation	3	31	1.35	0.0075	IL1B,APP,NOS1
GO:0071549	Cellular response to dexamethasone stimulus	3	31	1.35	0.0075	SERPINF1,ICAM1,FOXO1
GO:1903427	Negative regulation of reactive oxygen species biosynthetic process	3	31	1.35	0.0075	HSPD1,IL10,PARK7
GO:0002088	Lens development in camera-type eye	7	75	1.34	2.84e-06	CRYBB1,CRYBA1,CRYGC,CRYBA4,CRYGS,CRYBB2,CRYAB
GO:0042116	Macrophage activation	5	53	1.34	0.00015	IFNG,TICAM1,APP,CLU,TNF
GO:0050918	Positive chemotaxis	5	53	1.34	0.00015	HGF,APP,PDGFB,ANGPT1,VEGFA
GO:0001937	Negative regulation of endothelial cell proliferation	4	43	1.34	0.0012	CCL2,APOE,THBS1,TNF
GO:1901889	Negative regulation of cell junction assembly	3	32	1.34	0.0081	THBS1,IL1B,TNF
GO:0032760	Positive regulation of tumor necrosis factor production	8	88	1.33	4.65e-07	IFNG,TICAM1,HSPB1,THBS1,APP,CD14,CLU,HSPD1
GO:0048661	Positive regulation of smooth muscle cell proliferation	8	88	1.33	4.65e-07	MMP2,THBS1,PDGFB,MAP3K5,AGT,IL6,TNF,IL10
GO:0071354	Cellular response to interleukin-6	3	33	1.33	0.0087	ICAM1,JAK1,IL6
GO:0002718	Regulation of cytokine production involved in immune response	8	89	1.32	5.02e-07	APOA1,TICAM1,IL1B,APOA2,IL6,TNF,IL10,ANGPT1
GO:0043536	Positive regulation of blood vessel endothelial cell migration	5	56	1.32	0.00019	HSPB1,THBS1,PDGFB,ANGPT1,VEGFA
GO:0050764	Regulation of phagocytosis	8	92	1.31	6.16e-07	CCL2,IFNG,APOA1,IL1B,SOD1,APOA2,ADIPOQ,TNF
GO:0014823	Response to activity	6	69	1.31	3.09e-05	CAT,COL4A2,AGT,HSPD1,ADIPOQ,IL10
GO:0032387	Negative regulation of intracellular transport	5	57	1.31	0.00020	HSPB4,ADIPOQ,PARK7,ANGPT1,CRYAB
GO:2000378	Negative regulation of reactive oxygen species metabolic process	5	57	1.31	0.00020	HP,HSPD1,IL10,PARK7,CRYAB
GO:1900015	Regulation of cytokine production involved in inflammatory response	4	46	1.31	0.0015	TICAM1,F2,IL6,TNF
GO:0035633	Maintenance of blood-brain barrier	3	34	1.31	0.0093	IL6,ANGPT1,VEGFA
GO:0035722	interleukin-12-mediated signaling pathway	4	47	1.3	0.0016	IFNG,SOD1,JAK1,IL10
GO:0042304	Regulation of fatty acid biosynthetic process	4	47	1.3	0.0016	APOA1,IL1B,APOA4,ADIPOQ
GO:1900544	Positive regulation of purine nucleotide metabolic process	4	47	1.3	0.0016	IFNG,ENO1,APP,NOS1
GO:0043537	Negative regulation of blood vessel endothelial cell migration	3	35	1.3	0.0100	APOE,THBS1,TNF
GO:0070328	Triglyceride homeostasis	3	35	1.3	0.0100	APOA1,APOE,APOA4
GO:0062013	Positive regulation of small molecule metabolic process	12	144	1.29	3.77e-10	IFNG,ENO1,APOA1,IL1B,APP,PDGFB,APOA4,FOXO1,ADIPOQ,TNF,PARK7,NOS1
GO:0050994	Regulation of lipid catabolic process	5	60	1.29	0.00025	APOA1,IL1B,APOA4,APOA2,TNF
GO:0045599	Negative regulation of fat cell differentiation	4	48	1.29	0.0017	FOXO1,IL6,ADIPOQ,TNF
GO:0033198	Response to atp	3	36	1.29	0.0107	IL1B,SOD1,HSPD1
GO:0048008	Platelet-derived growth factor receptor signaling pathway	3	36	1.29	0.0107	PDGFB,PDGFA,VEGFA
GO:0098801	Regulation of renal system process	3	36	1.29	0.0107	PDGFB,AGT,ADIPOQ
GO:2000310	Regulation of nmda receptor activity	3	36	1.29	0.0107	CCL2,IFNG,APP
GO:0034614	Cellular response to reactive oxygen species	11	133	1.28	2.96e-09	MMP2,PRDX1,SOD1,PRDX2,APOA4,MAP3K5,ROMO1,FOXO1,SOD3,IL6,PARK7
GO:0014066	Regulation of phosphatidylinositol 3-kinase signaling	10	123	1.28	2.20e-08	HGF,CRYBA1,CSF3,CAT,F2,PDGFB,PDGFA,AGT,TNF,ANGPT1
GO:0051341	Regulation of oxidoreductase activity	9	111	1.28	1.51e-07	IFNG,APOE,IL1B,DDAH1,HP,AGT,TNF,ESR1,PARK7
GO:0043154	Negative regulation of cysteine-type endopeptidase activity involved in apoptotic process	7	85	1.28	6.01e-06	HGF,THBS1,TNF,PARK7,CRYAB,BIRC2,VEGFA
GO:0046889	Positive regulation of lipid biosynthetic process	7	85	1.28	6.01e-06	IFNG,APOA1,APOE,IL1B,APP,APOA4,TNF
GO:0043627	Response to estrogen	6	74	1.28	4.41e-05	APOA1,CA2,APOA2,HSPD1,ESR1,LDHA
GO:0031952	Regulation of protein autophosphorylation	4	49	1.28	0.0018	PDGFB,PDGFA,ADIPOQ,VEGFA
GO:1904645	Response to amyloid-beta	4	49	1.28	0.0018	MMP2,ICAM1,APP,VCAM1
GO:0002437	Inflammatory response to antigenic stimulus	3	37	1.28	0.0114	IL1B,ICAM1,TNF
GO:2001240	Negative regulation of extrinsic apoptotic signaling pathway in absence of ligand	3	37	1.28	0.0114	IL1B,PRDX2,TNF
GO:0033138	Positive regulation of peptidyl-serine phosphorylation	9	112	1.27	1.61e-07	CSF3,IFNG,APP,IL6,TNF,PARK7,ANGPT1,NOS1,VEGFA
GO:0031100	Animal organ regeneration	6	75	1.27	4.70e-05	HGF,VTN,APOA1,PKM,APOA2,IL10
GO:0014910	Regulation of smooth muscle cell migration	5	62	1.27	0.00029	VTN,PDGFB,PDGFA,AGT,ADIPOQ
GO:0045834	Positive regulation of lipid metabolic process	12	152	1.26	6.54e-10	IFNG,APOA1,APOE,IL1B,APP,F2,PDGFB,APOA4,AGT,APOA2,ADIPOQ,TNF
GO:0006006	Glucose metabolic process	9	116	1.26	2.08e-07	ALDOC,GAPDH,ENO1,PKM,PGK1,ALDOA,ADIPOQ,TNF,ENO2
GO:0045807	Positive regulation of endocytosis	8	103	1.26	1.30e-06	VTN,APOE,APP,CD14,CLU,SELE,ANGPT1,VEGFA
GO:0051055	Negative regulation of lipid biosynthetic process	4	51	1.26	0.0021	APOE,SOD1,PDGFB,PDGFA
GO:0043491	Protein kinase b signaling	3	38	1.26	0.0121	CCL2,IL1B,TNF
GO:0090207	Regulation of triglyceride metabolic process	3	38	1.26	0.0121	APOA1,APOE,APOA4
GO:0001541	Ovarian follicle development	4	53	1.25	0.0023	ICAM1,SOD1,ESR1,VEGFA
GO:0010596	Negative regulation of endothelial cell migration	4	52	1.25	0.0022	APOE,SERPINF1,THBS1,TNF
GO:1902893	Regulation of pri-mirna transcription by rna polymerase ii	4	52	1.25	0.0022	APP,PDGFB,TNF,IL10
GO:0014911	Positive regulation of smooth muscle cell migration	3	39	1.25	0.0130	VTN,PDGFB,AGT
GO:0018198	Peptidyl-cysteine modification	3	39	1.25	0.0130	GAPDH,PARK7,NOS1
GO:0090218	Positive regulation of lipid kinase activity	3	39	1.25	0.0130	APP,F2,PDGFB
GO:1902042	Negative regulation of extrinsic apoptotic signaling pathway via death domain receptors	3	39	1.25	0.0130	HGF,ICAM1,PARK7
GO:1904646	Cellular response to amyloid-beta	3	39	1.25	0.0130	ICAM1,APP,VCAM1
GO:0019218	Regulation of steroid metabolic process	9	121	1.24	2.82e-07	IFNG,APOA1,APOE,IL1B,SOD1,APOA4,AGT,APOA2,TNF
GO:0032755	Positive regulation of interleukin-6 production	7	94	1.24	1.07e-05	IFNG,TICAM1,IL1B,APP,HSPD1,IL6,TNF
GO:0043535	Regulation of blood vessel endothelial cell migration	7	93	1.24	1.02e-05	HSPB1,APOE,THBS1,PDGFB,TNF,ANGPT1,VEGFA
GO:0051702	Interaction with symbiont	7	93	1.24	1.02e-05	GAPDH,APOE,CRP,F2,FN1,ROMO1,HSPD1
GO:1902895	Positive regulation of pri-mirna transcription by rna polymerase ii	3	40	1.24	0.0137	PDGFB,TNF,IL10
GO:0032680	Regulation of tumor necrosis factor production	11	152	1.23	9.85e-09	IFNG,TICAM1,HSPB1,THBS1,APP,CD14,CLU,HSPD1,ADIPOQ,IL10,ANGPT1
GO:1905952	Regulation of lipid localization	11	151	1.23	9.40e-09	APOA1,APOE,CRP,THBS1,IL1B,APOA4,AGT,APOA2,IL6,ADIPOQ,TNF
GO:0048660	Regulation of smooth muscle cell proliferation	10	136	1.23	4.96e-08	MMP2,IFNG,THBS1,PDGFB,MAP3K5,AGT,IL6,ADIPOQ,TNF,IL10
GO:0045833	Negative regulation of lipid metabolic process	7	95	1.23	1.14e-05	APOE,IL1B,SOD1,PDGFB,PDGFA,APOA2,TNF
GO:0034121	Regulation of toll-like receptor signaling pathway	5	69	1.23	0.00044	TICAM1,APP,CD14,ESR1,BIRC2
GO:0032731	Positive regulation of interleukin-1 beta production	4	55	1.23	0.0026	IFNG,HSPB1,APP,TNF
GO:0035065	Regulation of histone acetylation	4	55	1.23	0.0026	IL1B,APP,PARK7,NOS1
GO:0043030	Regulation of macrophage activation	4	55	1.23	0.0026	THBS1,HSPD1,IL6,IL10
GO:0007566	Embryo implantation	3	41	1.23	0.0145	MMP2,IL1B,SOD1
GO:1904037	Positive regulation of epithelial cell apoptotic process	3	41	1.23	0.0145	CCL2,THBS1,IL6
GO:0061041	Regulation of wound healing	10	140	1.22	6.24e-08	VTN,APOE,THBS1,KLKB1,KNG1,PRDX2,F2,PDGFB,PDGFA,TNF
GO:0046427	Positive regulation of receptor signaling pathway via jak-stat	6	85	1.22	8.75e-05	IFNG,F2,AGT,IL6,TNF,IL10
GO:0032729	Positive regulation of interferon-gamma production	5	70	1.22	0.00046	IL1B,APP,CD14,HSPD1,TNF
GO:0030449	Regulation of complement activation	4	56	1.22	0.0027	VTN,IL1B,F2,CLU
GO:0032368	Regulation of lipid transport	8	116	1.21	2.83e-06	APOA1,APOE,THBS1,IL1B,APOA4,AGT,APOA2,ADIPOQ
GO:1904035	Regulation of epithelial cell apoptotic process	6	87	1.21	9.71e-05	CCL2,THBS1,ICAM1,IL6,TNF,ANGPT1
GO:1903670	Regulation of sprouting angiogenesis	5	72	1.21	0.00052	THBS1,PKM,JAK1,IL10,VEGFA
GO:0010803	Regulation of tumor necrosis factor-mediated signaling pathway	4	57	1.21	0.0029	APOA1,ADIPOQ,TNF,BIRC2
GO:0002548	Monocyte chemotaxis	3	43	1.21	0.0162	CCL2,PDGFB,IL6
GO:0015701	Bicarbonate transport	3	43	1.21	0.0162	HBA2,CA2,HBB
GO:0090317	Negative regulation of intracellular protein transport	3	43	1.21	0.0162	ADIPOQ,PARK7,ANGPT1
GO:0033135	Regulation of peptidyl-serine phosphorylation	10	146	1.2	9.02e-08	HGF,CSF3,IFNG,APP,IL6,TNF,PARK7,ANGPT1,NOS1,VEGFA
GO:0090303	Positive regulation of wound healing	4	59	1.2	0.0033	VTN,THBS1,PRDX2,F2
GO:1902041	Regulation of extrinsic apoptotic signaling pathway via death domain receptors	4	59	1.2	0.0033	HGF,THBS1,ICAM1,PARK7
GO:1903793	Positive regulation of anion transport	4	59	1.2	0.0033	APOA1,APOE,IL1B,AGT
GO:0032715	Negative regulation of interleukin-6 production	3	44	1.2	0.0172	HGF,TNF,IL10
GO:0050731	Positive regulation of peptidyl-tyrosine phosphorylation	13	196	1.19	6.36e-10	HGF,CSF3,VTN,IFNG,ICAM1,APP,PDGFB,AGT,IL6,ADIPOQ,TNF,ANGPT1,VEGFA
GO:2001237	Negative regulation of extrinsic apoptotic signaling pathway	7	106	1.19	2.16e-05	HGF,THBS1,IL1B,ICAM1,PRDX2,TNF,PARK7
GO:0002920	Regulation of humoral immune response	5	75	1.19	0.00062	VTN,IL1B,F2,CLU,TNF
GO:0060193	Positive regulation of lipase activity	5	75	1.19	0.00062	APOA1,SELE,APOA4,AGT,ESR1
GO:1902930	Regulation of alcohol biosynthetic process	5	75	1.19	0.00062	IFNG,APOE,IL1B,SOD1,TNF
GO:0045454	Cell redox homeostasis	4	60	1.19	0.0034	PRDX1,PRDX2,PRDX6,NOS1
GO:1903034	Regulation of response to wounding	11	169	1.18	2.45e-08	VTN,APOE,THBS1,KLKB1,KNG1,PRDX2,F2,PDGFB,PDGFA,TNF,IL10
GO:0032655	Regulation of interleukin-12 production	4	61	1.18	0.0036	IFNG,THBS1,HSPD1,IL10
GO:0010863	Positive regulation of phospholipase c activity	3	46	1.18	0.0191	SELE,AGT,ESR1
GO:0048662	Negative regulation of smooth muscle cell proliferation	3	46	1.18	0.0191	IFNG,ADIPOQ,IL10
GO:0032675	Regulation of interleukin-6 production	9	142	1.17	9.24e-07	HGF,IFNG,TICAM1,IL1B,APP,HSPD1,IL6,TNF,IL10
GO:0002711	Positive regulation of t cell mediated immunity	3	47	1.17	0.0200	IL1B,HSPD1,IL6
GO:0050729	Positive regulation of inflammatory response	9	144	1.16	1.02e-06	IFNG,TICAM1,IL1B,KLKB1,AGT,HSPD1,IL6,TNF,PARK7
GO:0051384	Response to glucocorticoid	9	147	1.15	1.18e-06	SERPINF1,ICAM1,APOA2,FOXO1,HSPD1,IL6,ADIPOQ,TNF,IL10
GO:0032652	Regulation of interleukin-1 production	6	99	1.15	0.00018	IFNG,APOA1,HSPB1,APP,TNF,IL10
GO:0060191	Regulation of lipase activity	6	99	1.15	0.00018	APOA1,SELE,APOA4,AGT,APOA2,ESR1
GO:1901216	Positive regulation of neuron death	6	98	1.15	0.00017	IFNG,APOE,APP,CLU,MAP3K5,TNF
GO:0007157	Heterophilic cell-cell adhesion via plasma membrane cell adhesion molecules	3	49	1.15	0.0221	ICAM1,VCAM1,SELE
GO:0051897	Positive regulation of protein kinase b signaling	10	170	1.14	3.11e-07	HGF,CSF3,THBS1,APP,PDGFB,PDGFA,TNF,ESR1,PARK7,ANGPT1
GO:0045766	Positive regulation of angiogenesis	10	169	1.14	2.96e-07	HGF,HSPB1,THBS1,IL1B,DDAH1,CXCL8,PKM,JAK1,IL10,VEGFA
GO:0032651	Regulation of interleukin-1 beta production	5	85	1.14	0.0010	IFNG,APOA1,HSPB1,APP,TNF
GO:0042632	Cholesterol homeostasis	5	85	1.14	0.0010	APOA1,APOE,APOA4,APOA2,APOM
GO:0070613	Regulation of protein processing	4	67	1.14	0.0049	ENO1,THBS1,KLKB1,BIRC2
GO:0006979	Response to oxidative stress	23	393	1.13	1.15e-16	MMP2,CAT,HBA2,APOE,PRDX1,SOD1,APP,PRDX2,HBB,PRDX6,HP,APOA4,MAP3K5,ROMO1,FOXO1,SOD3,GPX3,HSPD1,IL6,ADIPOQ,PARK7,CRYAB,LDHA
GO:0034599	Cellular response to oxidative stress	14	244	1.13	5.78e-10	MMP2,CAT,PRDX1,SOD1,PRDX2,PRDX6,APOA4,MAP3K5,ROMO1,FOXO1,SOD3,GPX3,IL6,PARK7
GO:1904018	Positive regulation of vasculature development	11	189	1.13	6.56e-08	HGF,HSPB1,THBS1,IL1B,DDAH1,CXCL8,PKM,PDGFB,JAK1,IL10,VEGFA
GO:0000187	Activation of mapk activity	9	157	1.13	1.92e-06	HGF,THBS1,IL1B,SOD1,APP,PRDX2,MAP3K5,AGT,TNF
GO:0050728	Negative regulation of inflammatory response	8	139	1.13	9.54e-06	HGF,APOA1,APOE,SERPINF1,SOD1,F2,ADIPOQ,IL10
GO:0010595	Positive regulation of endothelial cell migration	6	103	1.13	0.00022	HSPB1,THBS1,PDGFB,AGT,ANGPT1,VEGFA
GO:0044070	Regulation of anion transport	6	103	1.13	0.00022	APOA1,APOE,THBS1,IL1B,CA2,AGT
GO:0032092	Positive regulation of protein binding	5	86	1.13	0.0011	CSF3,VTN,TICAM1,APOE,APP
GO:0048168	Regulation of neuronal synaptic plasticity	3	52	1.13	0.0254	APOE,APP,AGT
GO:0050727	Regulation of inflammatory response	20	351	1.12	3.19e-14	HGF,IFNG,APOA1,TICAM1,APOE,SERPINF1,IL1B,KLKB1,SOD1,F2,SELE,AGT,HSPD1,IL6,ADIPOQ,TNF,ESR1,IL10,PARK7,BIRC2
GO:0010951	Negative regulation of endopeptidase activity	14	248	1.12	6.95e-10	TIMP1,HGF,VTN,GAPDH,SERPINF1,THBS1,KNG1,APP,AGT,TNF,PARK7,CRYAB,BIRC2,VEGFA
GO:0045471	Response to ethanol	7	123	1.12	5.10e-05	CSF3,CAT,ICAM1,SOD1,CD14,ADIPOQ,BIRC2
GO:0032649	Regulation of interferon-gamma production	6	106	1.12	0.00025	IL1B,APP,CD14,HSPD1,TNF,IL10
GO:0050810	Regulation of steroid biosynthetic process	5	89	1.12	0.0013	IFNG,APOE,IL1B,SOD1,TNF
GO:0070301	Cellular response to hydrogen peroxide	4	71	1.12	0.0058	MAP3K5,FOXO1,IL6,PARK7
GO:0032370	Positive regulation of lipid transport	4	70	1.12	0.0055	APOA1,APOE,IL1B,ADIPOQ
GO:0060333	Interferon-gamma-mediated signaling pathway	4	70	1.12	0.0055	IFNG,ICAM1,VCAM1,JAK1
GO:0071675	Regulation of mononuclear cell migration	3	53	1.12	0.0266	THBS1,APP,TNF
GO:0046890	Regulation of lipid biosynthetic process	11	197	1.11	9.61e-08	IFNG,APOA1,APOE,IL1B,SOD1,APP,PDGFB,PDGFA,APOA4,ADIPOQ,TNF
GO:0010594	Regulation of endothelial cell migration	9	164	1.11	2.65e-06	HSPB1,APOE,SERPINF1,THBS1,PDGFB,AGT,TNF,ANGPT1,VEGFA
GO:0002687	Positive regulation of leukocyte migration	8	144	1.11	1.19e-05	THBS1,ICAM1,APP,CXCL8,SELE,IL6,TNF,VEGFA
GO:0031640	Killing of cells of other organism	5	91	1.11	0.0014	GAPDH,KNG1,CXCL8,F2,ROMO1
GO:0050730	Regulation of peptidyl-tyrosine phosphorylation	14	258	1.1	1.13e-09	HGF,CSF3,VTN,IFNG,ICAM1,APP,PDGFB,PDGFA,AGT,IL6,ADIPOQ,TNF,ANGPT1,VEGFA
GO:0003018	Vascular process in circulatory system	10	185	1.1	6.16e-07	APOE,CRP,ICAM1,KNG1,SOD1,DDAH1,AGT,ANGPT1,NOS1,VEGFA
GO:0071222	Cellular response to lipopolysaccharide	10	185	1.1	6.16e-07	CSF3,CCL2,TICAM1,IL1B,ICAM1,CD14,CXCL8,IL6,TNF,IL10
GO:0034284	Response to monosaccharide	8	148	1.1	1.43e-05	CAT,SERPINF1,THBS1,ICAM1,APOA2,APOM,ADIPOQ,LDHA
GO:0021782	Glial cell development	6	112	1.1	0.00033	IFNG,IL1B,SOD1,APP,CLU,TNF
GO:1901222	Regulation of nik/nf-kappab signaling	6	110	1.1	0.00030	PRDX1,IL1B,APP,CD14,TNF,BIRC2
GO:0001895	Retina homeostasis	4	74	1.1	0.0066	HSPB1,PRDX1,SOD1,ALB
GO:0007249	I-kappaB kinase/NF-kappaB signaling	4	74	1.1	0.0066	TICAM1,CD14,TNF,BIRC2
GO:0045765	Regulation of angiogenesis	16	303	1.09	5.85e-11	HGF,HSPB1,SERPINF1,THBS1,IL1B,DDAH1,CXCL8,PKM,JAK1,COL4A2,AGT,PGK1,IL6,TNF,IL10,VEGFA
GO:0001936	Regulation of endothelial cell proliferation	7	134	1.09	8.35e-05	CCL2,APOE,THBS1,PDGFB,TNF,IL10,VEGFA
GO:1901343	Negative regulation of vasculature development	7	132	1.09	7.63e-05	SERPINF1,THBS1,PDGFB,COL4A2,AGT,PGK1,TNF
GO:0061844	Antimicrobial humoral immune response mediated by antimicrobial peptide	6	113	1.09	0.00034	GAPDH,KNG1,APP,CXCL8,F2,ROMO1
GO:0043407	Negative regulation of map kinase activity	4	76	1.09	0.0071	APOE,IL1B,AGT,ADIPOQ
GO:0071229	Cellular response to acid chemical	4	75	1.09	0.0069	MMP2,COL1A2,TNF,VEGFA
GO:0051091	Positive regulation of dna-binding transcription factor activity	14	271	1.08	2.01e-09	CSF3,CAT,TICAM1,IL1B,ICAM1,APP,CLU,AGT,IL6,TNF,ESR1,IL10,PARK7,VEGFA
GO:0009743	Response to carbohydrate	9	174	1.08	4.07e-06	CAT,SERPINF1,THBS1,IL1B,ICAM1,APOA2,APOM,ADIPOQ,LDHA
GO:0030168	Platelet activation	7	135	1.08	8.72e-05	HSPB1,VWF,COL1A2,F2,HBB,YWHAZ,IL6
GO:0016525	Negative regulation of angiogenesis	6	117	1.08	0.00040	SERPINF1,THBS1,COL4A2,AGT,PGK1,TNF
GO:1901342	Regulation of vasculature development	17	336	1.07	2.10e-11	HGF,HSPB1,SERPINF1,THBS1,IL1B,DDAH1,CXCL8,PKM,PDGFB,JAK1,COL4A2,AGT,PGK1,IL6,TNF,IL10,VEGFA
GO:0051092	Positive regulation of nf-kappab transcription factor activity	8	158	1.07	2.20e-05	CAT,TICAM1,IL1B,ICAM1,APP,CLU,AGT,TNF
GO:0009749	Response to glucose	7	138	1.07	9.76e-05	SERPINF1,THBS1,ICAM1,APOA2,APOM,ADIPOQ,LDHA
GO:0046683	Response to organophosphorus	7	140	1.07	0.00010	IL1B,SOD1,APP,HSPD1,ADIPOQ,LDHA,BIRC2
GO:0097746	Regulation of blood vessel diameter	7	139	1.07	0.00010	APOE,CRP,ICAM1,KNG1,SOD1,AGT,NOS1
GO:0008203	Cholesterol metabolic process	6	120	1.07	0.00045	APOA1,CAT,APOE,APP,APOA4,APOA2
GO:0002690	Positive regulation of leukocyte chemotaxis	5	98	1.07	0.0018	THBS1,APP,CXCL8,IL6,VEGFA
GO:0045913	Positive regulation of carbohydrate metabolic process	4	80	1.07	0.0083	IFNG,APP,PDGFB,FOXO1
GO:0071806	Protein transmembrane transport	3	60	1.07	0.0356	CLU,ROMO1,HSPD1
GO:2001244	Positive regulation of intrinsic apoptotic signaling pathway	3	60	1.07	0.0356	SOD1,CLU,PARK7
GO:0002040	Sprouting angiogenesis	3	59	1.07	0.0342	THBS1,ANGPT1,VEGFA
GO:0002720	Positive regulation of cytokine production involved in immune response	3	59	1.07	0.0342	TICAM1,IL1B,IL6
GO:0001959	Regulation of cytokine-mediated signaling pathway	8	163	1.06	2.70e-05	IFNG,APOA1,JAK1,IL6,ADIPOQ,TNF,ANGPT1,BIRC2
GO:2001236	Regulation of extrinsic apoptotic signaling pathway	8	161	1.06	2.48e-05	HGF,THBS1,IL1B,ICAM1,PRDX2,AGT,TNF,PARK7
GO:0030595	Leukocyte chemotaxis	7	142	1.06	0.00011	CCL2,IL1B,CXCL8,PDGFB,IL6,IL10,VEGFA
GO:0097529	Myeloid leukocyte migration	6	123	1.06	0.00051	CCL2,IL1B,CXCL8,PDGFB,IL6,VEGFA
GO:0042157	Lipoprotein metabolic process	6	121	1.06	0.00047	APOA1,APOE,APP,APOA4,APOA2,APOM
GO:0009408	Response to heat	5	101	1.06	0.0021	THBS1,SOD1,CD14,HSPD1,NOS1
GO:1901224	Positive regulation of nik/nf-kappab signaling	4	82	1.06	0.0090	IL1B,APP,CD14,TNF
GO:0071621	Granulocyte chemotaxis	4	81	1.06	0.0087	CCL2,IL1B,CXCL8,VEGFA
GO:0001960	Negative regulation of cytokine-mediated signaling pathway	3	61	1.06	0.0371	APOA1,IL6,ADIPOQ
GO:0070372	Regulation of erk1 and erk2 cascade	14	292	1.05	4.70e-09	CRYBA1,CCL2,APOE,IL1B,ICAM1,APP,PDGFB,PDGFA,FN1,YWHAZ,ADIPOQ,TNF,ANGPT1,VEGFA
GO:0051896	Regulation of protein kinase b signaling	11	226	1.05	3.29e-07	HGF,CRYBA1,CSF3,THBS1,APP,PDGFB,PDGFA,TNF,ESR1,PARK7,ANGPT1
GO:0010634	Positive regulation of epithelial cell migration	7	147	1.05	0.00014	IFNG,HSPB1,THBS1,PDGFB,AGT,ANGPT1,VEGFA
GO:0050921	Positive regulation of chemotaxis	7	147	1.05	0.00014	HSPB1,THBS1,APP,CXCL8,PDGFB,IL6,VEGFA
GO:0015850	Organic hydroxy compound transport	7	145	1.05	0.00013	APOA1,APOE,CLU,APOA4,APOA2,APOM,PARK7
GO:0001906	Cell killing	6	126	1.05	0.00057	GAPDH,PRDX1,KNG1,CXCL8,F2,ROMO1
GO:0002688	Regulation of leukocyte chemotaxis	6	124	1.05	0.00053	CCL2,THBS1,APP,CXCL8,IL6,VEGFA
GO:0010823	Negative regulation of mitochondrion organization	3	62	1.05	0.0383	HGF,APP,CLU
GO:0050900	Leukocyte migration	15	316	1.04	1.16e-09	CCL2,IL1B,ICAM1,VCAM1,COL1A2,CXCL8,F2,PDGFB,SELE,FN1,IL6,TNF,IL10,ANGPT1,VEGFA
GO:0043393	Regulation of protein binding	10	212	1.04	1.87e-06	CSF3,VTN,TICAM1,APOE,APP,PDGFB,ADIPOQ,IL10,PARK7,ANGPT1
GO:1901215	Negative regulation of neuron death	10	211	1.04	1.81e-06	CSF3,CCL2,APOE,SERPINF1,SOD1,APP,HSPD1,IL10,PARK7,ANGPT1
GO:0043524	Negative regulation of neuron apoptotic process	7	148	1.04	0.00014	CCL2,APOE,SOD1,HSPD1,IL10,PARK7,ANGPT1
GO:0032102	Negative regulation of response to external stimulus	17	367	1.03	7.40e-11	HGF,CCL2,VTN,APOA1,APOE,SERPINF1,THBS1,KLKB1,KNG1,SOD1,PRDX2,F2,PDGFB,PDGFA,ADIPOQ,TNF,IL10
GO:0001818	Negative regulation of cytokine production	13	280	1.03	2.77e-08	HGF,CRYBA1,IFNG,APOA1,THBS1,F2,FN1,APOA2,IL6,ADIPOQ,TNF,IL10,ANGPT1
GO:0043281	Regulation of cysteine-type endopeptidase activity involved in apoptotic process	10	216	1.03	2.19e-06	HGF,THBS1,APP,MAP3K5,HSPD1,TNF,PARK7,CRYAB,BIRC2,VEGFA
GO:0001523	Retinoid metabolic process	5	108	1.03	0.0027	APOA1,APOE,APOA4,APOA2,APOM
GO:0032890	Regulation of organic acid transport	3	65	1.03	0.0430	THBS1,IL1B,AGT
GO:1904589	Regulation of protein import	3	65	1.03	0.0430	IFNG,APP,ANGPT1
GO:0006954	Inflammatory response	23	515	1.02	2.00e-14	TIMP1,CCL2,IFNG,TICAM1,CRP,THBS1,IL1B,KLKB1,ICAM1,KNG1,APP,PRDX2,CD14,CXCL8,F2,CLU,SELE,FN1,HP,APOA2,IL6,TNF,PARK7
GO:0045861	Negative regulation of proteolysis	16	356	1.02	5.15e-10	TIMP1,HGF,VTN,GAPDH,SERPINF1,THBS1,KNG1,APP,F2,AGT,TNF,IL10,PARK7,CRYAB,BIRC2,VEGFA
GO:0032496	Response to lipopolysaccharide	14	313	1.02	1.02e-08	CSF3,CCL2,TICAM1,IL1B,ICAM1,PRDX2,CD14,CXCL8,SELE,HSPD1,IL6,TNF,IL10,NOS1
GO:0043406	Positive regulation of map kinase activity	12	265	1.02	1.53e-07	HGF,THBS1,IL1B,SOD1,APP,PRDX2,PDGFB,PDGFA,MAP3K5,AGT,TNF,VEGFA
GO:0014074	Response to purine-containing compound	7	156	1.02	0.00019	IL1B,SOD1,APP,HSPD1,ADIPOQ,LDHA,BIRC2
GO:0050673	Epithelial cell proliferation	4	88	1.02	0.0112	HGF,APOA1,TNF,ESR1
GO:0007569	Cell aging	3	66	1.02	0.0446	ICAM1,SOD1,ROMO1
GO:0008088	Axo-dendritic transport	3	66	1.02	0.0446	HSPB1,SOD1,APP
GO:0022617	Extracellular matrix disassembly	3	66	1.02	0.0446	TIMP1,MMP2,KLKB1
GO:0061098	Positive regulation of protein tyrosine kinase activity	3	66	1.02	0.0446	APP,PDGFB,AGT
GO:0030198	Extracellular matrix organization	15	338	1.01	2.71e-09	TIMP1,MMP2,VTN,THBS1,VWF,KLKB1,ICAM1,APP,VCAM1,COL1A2,PDGFB,PDGFA,FN1,COL4A2,TNF
GO:1901214	Regulation of neuron death	14	317	1.01	1.16e-08	CSF3,CCL2,IFNG,APOE,SERPINF1,SOD1,APP,CLU,MAP3K5,HSPD1,TNF,IL10,PARK7,ANGPT1
GO:0006959	Humoral immune response	12	275	1.01	2.16e-07	CCL2,IFNG,GAPDH,CRP,KNG1,APP,CXCL8,F2,CLU,ROMO1,IL6,TNF
GO:0010632	Regulation of epithelial cell migration	10	227	1.01	3.22e-06	IFNG,HSPB1,APOE,SERPINF1,THBS1,PDGFB,AGT,TNF,ANGPT1,VEGFA
GO:0006898	Receptor-mediated endocytosis	8	184	1.01	5.95e-05	APOA1,HBA2,APOE,ALB,CD14,CXCL8,HBB,HP
GO:0008217	Regulation of blood pressure	8	182	1.01	5.54e-05	SOD1,DDAH1,COL1A2,PDGFB,HBB,AGT,ADIPOQ,NOS1
GO:0051235	Maintenance of location	7	161	1.01	0.00023	APOA1,APOE,IL1B,ALB,TNF,IL10,PARK7
GO:0019730	Antimicrobial humoral response	7	160	1.01	0.00022	GAPDH,KNG1,APP,CXCL8,F2,CLU,ROMO1
GO:0071901	Negative regulation of protein serine/threonine kinase activity	6	136	1.01	0.00083	HSPB1,APOE,IL1B,YWHAG,AGT,ADIPOQ
GO:0002573	Myeloid leukocyte differentiation	5	113	1.01	0.0032	CSF3,IFNG,APP,TNF,VEGFA
GO:0006641	Triglyceride metabolic process	3	69	1.01	0.0492	CAT,APOE,APOA2
GO:0071230	Cellular response to amino acid stimulus	3	69	1.01	0.0492	MMP2,COL1A2,TNF
GO:0042531	Positive regulation of tyrosine phosphorylation of stat protein	3	68	1.01	0.0476	IFNG,IL6,TNF
GO:2001234	Negative regulation of apoptotic signaling pathway	10	232	1.0	3.88e-06	HGF,ENO1,HSPB1,THBS1,IL1B,ICAM1,PRDX2,CLU,TNF,PARK7
GO:0043523	Regulation of neuron apoptotic process	9	212	1.0	1.76e-05	CCL2,APOE,SOD1,APP,HSPD1,TNF,IL10,PARK7,ANGPT1
GO:0002685	Regulation of leukocyte migration	9	209	1.0	1.59e-05	CCL2,THBS1,ICAM1,APP,CXCL8,SELE,IL6,TNF,VEGFA
GO:0070374	Positive regulation of erk1 and erk2 cascade	9	209	1.0	1.59e-05	CCL2,APOE,ICAM1,APP,PDGFB,PDGFA,TNF,ANGPT1,VEGFA
GO:0050821	Protein stabilization	8	186	1.0	6.31e-05	GAPDH,APOA1,HSPB4,CLU,APOA2,HSPD1,PARK7,CRYAB
GO:0034250	Positive regulation of cellular amide metabolic process	7	162	1.0	0.00023	IFNG,APOE,THBS1,APP,CLU,IL6,TNF
GO:0051781	Positive regulation of cell division	5	117	1.0	0.0037	CAT,IL1B,PDGFB,PDGFA,VEGFA
GO:0050830	Defense response to gram-positive bacterium	5	119	0.99	0.0039	CRP,APP,ROMO1,IL6,TNF
GO:0031058	Positive regulation of histone modification	4	95	0.99	0.0142	IL1B,APP,NOS1,VEGFA
GO:0070661	Leukocyte proliferation	4	95	0.99	0.0142	PRDX2,CLU,HSPD1,IL10
GO:1901655	Cellular response to ketone	4	95	0.99	0.0142	SERPINF1,ICAM1,FOXO1,PARK7
GO:0010035	Response to inorganic substance	22	538	0.98	2.97e-13	CAT,HBA2,SERPINF1,THBS1,PRDX1,ICAM1,SOD1,APP,CA2,PRDX2,CD14,HBB,HP,APOA4,MAP3K5,FOXO1,SOD3,HSPD1,IL6,PARK7,CRYAB,LDHA
GO:0001819	Positive regulation of cytokine production	19	461	0.98	2.11e-11	HGF,IFNG,GAPDH,TICAM1,HSPB1,THBS1,IL1B,SOD1,APP,CD14,CLU,AGT,APOA2,HSPD1,IL6,ADIPOQ,TNF,IL10,PARK7
GO:0001666	Response to hypoxia	14	342	0.98	2.68e-08	MMP2,CAT,THBS1,ICAM1,PKM,PGK1,SOD3,HSPD1,ADIPOQ,CRYAB,LDHA,BIRC2,NOS1,VEGFA
GO:0043405	Regulation of map kinase activity	14	342	0.98	2.68e-08	HGF,APOE,THBS1,IL1B,SOD1,APP,PRDX2,PDGFB,PDGFA,MAP3K5,AGT,ADIPOQ,TNF,VEGFA
GO:1904064	Positive regulation of cation transmembrane transport	6	145	0.98	0.0011	CCL2,IFNG,F2,AGT,PARK7,NOS1
GO:0050829	Defense response to gram-negative bacterium	4	98	0.98	0.0157	APP,F2,ROMO1,IL6
GO:0051591	Response to camp	4	98	0.98	0.0157	APP,ADIPOQ,LDHA,BIRC2
GO:0071902	Positive regulation of protein serine/threonine kinase activity	14	348	0.97	3.25e-08	HGF,IFNG,THBS1,IL1B,SOD1,APP,PRDX2,PDGFB,PDGFA,MAP3K5,AGT,ADIPOQ,TNF,VEGFA
GO:0007568	Aging	11	274	0.97	1.83e-06	TIMP1,CAT,SERPINF1,ICAM1,SOD1,APP,COL4A2,AGT,ROMO1,IL10,CRYAB
GO:0022409	Positive regulation of cell-cell adhesion	11	272	0.97	1.72e-06	CCL2,IFNG,IL1B,ICAM1,VCAM1,SELE,JAK1,HSPD1,IL6,TNF,IL10
GO:0051099	Positive regulation of binding	7	175	0.97	0.00036	CSF3,VTN,IFNG,TICAM1,APOE,APP,PARK7
GO:0002224	Toll-like receptor signaling pathway	4	100	0.97	0.0166	TICAM1,CD14,HSPD1,BIRC2
GO:0045639	Positive regulation of myeloid cell differentiation	4	99	0.97	0.0161	CSF3,IFNG,CA2,TNF
GO:2001243	Negative regulation of intrinsic apoptotic signaling pathway	4	99	0.97	0.0161	ENO1,HSPB1,CLU,PARK7
GO:0070482	Response to oxygen levels	15	379	0.96	1.05e-08	MMP2,CAT,THBS1,ICAM1,PKM,PGK1,FOXO1,SOD3,HSPD1,ADIPOQ,CRYAB,LDHA,BIRC2,NOS1,VEGFA
GO:1903039	Positive regulation of leukocyte cell-cell adhesion	9	228	0.96	2.99e-05	CCL2,IFNG,IL1B,ICAM1,VCAM1,SELE,HSPD1,IL6,TNF
GO:0060326	Cell chemotaxis	8	204	0.96	0.00011	HGF,CCL2,IL1B,CXCL8,PDGFB,IL6,IL10,VEGFA
GO:2001235	Positive regulation of apoptotic signaling pathway	7	180	0.96	0.00042	THBS1,SOD1,YWHAG,CLU,AGT,YWHAZ,PARK7
GO:0010001	Glial cell differentiation	7	178	0.96	0.00040	VTN,IFNG,IL1B,SOD1,APP,CLU,TNF
GO:0008360	Regulation of cell shape	6	153	0.96	0.0015	CCL2,ICAM1,F2,FN1,ALDOA,VEGFA
GO:0002824	Positive regulation of adaptive immune response based on somatic recombination of immune receptors built from immunoglobulin superfamily domains	4	101	0.96	0.0172	IL1B,HSPD1,IL6,TNF
GO:0052547	Regulation of peptidase activity	17	449	0.95	1.29e-09	TIMP1,HGF,VTN,GAPDH,SERPINF1,THBS1,KNG1,APP,FN1,MAP3K5,AGT,HSPD1,TNF,PARK7,CRYAB,BIRC2,VEGFA
GO:0045785	Positive regulation of cell adhesion	16	423	0.95	4.92e-09	CCL2,VTN,IFNG,APOA1,IL1B,ICAM1,VCAM1,SELE,JAK1,FN1,HSPD1,IL6,TNF,IL10,ANGPT1,VEGFA
GO:0052548	Regulation of endopeptidase activity	16	418	0.95	4.26e-09	TIMP1,HGF,VTN,GAPDH,SERPINF1,THBS1,KNG1,APP,MAP3K5,AGT,HSPD1,TNF,PARK7,CRYAB,BIRC2,VEGFA
GO:0034764	Positive regulation of transmembrane transport	8	208	0.95	0.00013	CCL2,IFNG,CA2,F2,AGT,ADIPOQ,PARK7,NOS1
GO:0001101	Response to acid chemical	5	131	0.95	0.0057	MMP2,ICAM1,COL1A2,TNF,VEGFA
GO:0050680	Negative regulation of epithelial cell proliferation	5	131	0.95	0.0057	CCL2,APOE,SERPINF1,THBS1,TNF
GO:1900180	Regulation of protein localization to nucleus	5	131	0.95	0.0057	IFNG,APP,F2,PARK7,ANGPT1
GO:0002708	Positive regulation of lymphocyte mediated immunity	4	104	0.95	0.0188	IL1B,HSPD1,IL6,TNF
GO:0051346	Negative regulation of hydrolase activity	17	450	0.94	1.32e-09	TIMP1,HGF,VTN,GAPDH,APOA1,SERPINF1,THBS1,KNG1,APP,AGT,APOA2,TNF,PARK7,CRYAB,BIRC2,NOS1,VEGFA
GO:0034612	Response to tumor necrosis factor	10	269	0.94	1.29e-05	CCL2,THBS1,ICAM1,CD14,CXCL8,SELE,MAP3K5,ADIPOQ,TNF,BIRC2
GO:0071346	Cellular response to interferon-gamma	6	161	0.94	0.0019	CCL2,IFNG,GAPDH,ICAM1,VCAM1,JAK1
GO:0051224	Negative regulation of protein transport	5	135	0.94	0.0064	APOE,IL1B,ADIPOQ,PARK7,ANGPT1
GO:0002262	Myeloid cell homeostasis	4	108	0.94	0.0212	PRDX1,SOD1,IL6,VEGFA
GO:0051403	Stress-activated mapk cascade	4	107	0.94	0.0206	MAP3K5,AGT,TNF,CRYAB
GO:0032091	Negative regulation of protein binding	4	106	0.94	0.0200	PDGFB,ADIPOQ,IL10,PARK7
GO:0048545	Response to steroid hormone	12	328	0.93	1.18e-06	SERPINF1,THBS1,ICAM1,CA2,APOA2,FOXO1,HSPD1,IL6,ADIPOQ,TNF,ESR1,IL10
GO:0002705	Positive regulation of leukocyte mediated immunity	5	137	0.93	0.0067	TICAM1,IL1B,HSPD1,IL6,TNF
GO:0019216	Regulation of lipid metabolic process	15	424	0.92	3.88e-08	IFNG,APOA1,APOE,IL1B,SOD1,APP,F2,PDGFB,PDGFA,APOA4,AGT,APOA2,PSAP,ADIPOQ,TNF
GO:0022407	Regulation of cell-cell adhesion	15	424	0.92	3.88e-08	CCL2,IFNG,APOA1,IL1B,ICAM1,VCAM1,PRDX2,SELE,JAK1,HSPD1,IL6,ADIPOQ,TNF,IL10,VEGFA
GO:0002697	Regulation of immune effector process	15	418	0.92	3.30e-08	VTN,IFNG,APOA1,TICAM1,IL1B,ICAM1,F2,CLU,APOA2,HSPD1,IL6,TNF,IL10,ANGPT1,BIRC2
GO:0008015	Blood circulation	14	394	0.92	1.31e-07	APOE,CRP,ICAM1,KNG1,SOD1,DDAH1,COL1A2,PDGFB,HBB,AGT,ADIPOQ,ANGPT1,NOS1,VEGFA
GO:0050920	Regulation of chemotaxis	8	223	0.92	0.00020	CCL2,HSPB1,THBS1,APP,CXCL8,PDGFB,IL6,VEGFA
GO:0043409	Negative regulation of mapk cascade	6	168	0.92	0.0023	CRYBA1,APOE,IL1B,AGT,FOXO1,ADIPOQ
GO:0050714	Positive regulation of protein secretion	6	167	0.92	0.0022	IFNG,GAPDH,CD14,IL6,TNF,IL10
GO:0002449	Lymphocyte mediated immunity	5	141	0.92	0.0075	CRP,PRDX1,ICAM1,CLU,HSPD1
GO:0001817	Regulation of cytokine production	26	742	0.91	3.06e-14	HGF,CRYBA1,IFNG,GAPDH,APOA1,TICAM1,HSPB1,CRP,THBS1,IL1B,SOD1,APP,CD14,F2,CLU,FN1,AGT,APOA2,HSPD1,IL6,ADIPOQ,TNF,IL10,PARK7,ANGPT1,BIRC2
GO:0010942	Positive regulation of cell death	25	719	0.91	1.10e-13	CRYBA1,CCL2,IFNG,GAPDH,HBA2,APOE,THBS1,KNG1,SOD1,APP,YWHAG,CLU,HBB,HP,MAP3K5,AGT,FOXO1,HSPD1,YWHAZ,IL6,ADIPOQ,TNF,IL10,PARK7,LDHA
GO:0032147	Activation of protein kinase activity	13	376	0.91	6.06e-07	HGF,THBS1,IL1B,SOD1,APP,PRDX2,PDGFB,MAP3K5,AGT,TNF,PARK7,ANGPT1,VEGFA
GO:1903037	Regulation of leukocyte cell-cell adhesion	11	315	0.91	6.31e-06	CCL2,IFNG,IL1B,ICAM1,VCAM1,PRDX2,SELE,HSPD1,IL6,TNF,IL10
GO:0043270	Positive regulation of ion transport	10	285	0.91	2.07e-05	CCL2,IFNG,APOA1,APOE,IL1B,F2,PDGFB,AGT,PARK7,NOS1
GO:0032872	Regulation of stress-activated mapk cascade	8	228	0.91	0.00023	HGF,PRDX1,IL1B,APP,MAP3K5,FOXO1,TNF,VEGFA
GO:0042063	Gliogenesis	8	228	0.91	0.00023	CCL2,VTN,IFNG,IL1B,SOD1,APP,CLU,TNF
GO:0009266	Response to temperature stimulus	6	170	0.91	0.0024	THBS1,SOD1,CD14,FOXO1,HSPD1,NOS1
GO:0017038	Protein import	5	144	0.91	0.0081	APOE,CLU,AGT,ROMO1,HSPD1
GO:0032355	Response to estradiol	5	142	0.91	0.0076	CAT,AGT,ESR1,IL10,CRYAB
GO:0003014	Renal system process	4	115	0.91	0.0256	PDGFB,HBB,AGT,PSAP
GO:0046822	Regulation of nucleocytoplasmic transport	4	115	0.91	0.0256	IFNG,IL1B,PARK7,ANGPT1
GO:0043200	Response to amino acid	4	114	0.91	0.0249	MMP2,ICAM1,COL1A2,TNF
GO:2000278	Regulation of dna biosynthetic process	4	114	0.91	0.0249	HGF,PDGFB,ADIPOQ,VEGFA
GO:0009611	Response to wounding	18	532	0.9	1.74e-09	TIMP1,APOA1,HSPB1,VWF,KLKB1,KNG1,SOD1,COL1A2,F2,PDGFB,HBB,PDGFA,FN1,MAP3K5,HBD,YWHAZ,IL6,VEGFA
GO:0030335	Positive regulation of cell migration	18	522	0.9	1.30e-09	HGF,VTN,IFNG,HSPB1,THBS1,IL1B,ICAM1,APP,CXCL8,PDGFB,SELE,PDGFA,FN1,AGT,IL6,TNF,ANGPT1,VEGFA
GO:0042060	Wound healing	15	439	0.9	5.82e-08	TIMP1,HSPB1,VWF,KLKB1,KNG1,COL1A2,F2,HBB,PDGFA,FN1,MAP3K5,HBD,YWHAZ,IL6,VEGFA
GO:0051090	Regulation of dna-binding transcription factor activity	15	437	0.9	5.55e-08	CSF3,CAT,TICAM1,IL1B,ICAM1,APP,PRDX2,CLU,AGT,IL6,TNF,ESR1,IL10,PARK7,VEGFA
GO:2001233	Regulation of apoptotic signaling pathway	14	409	0.9	1.99e-07	HGF,ENO1,HSPB1,THBS1,IL1B,ICAM1,SOD1,PRDX2,YWHAG,CLU,AGT,YWHAZ,TNF,PARK7
GO:0006469	Negative regulation of protein kinase activity	8	236	0.9	0.00028	IFNG,HSPB1,APOE,IL1B,YWHAG,AGT,ADIPOQ,PARK7
GO:0002460	Adaptive immune response based on somatic recombination of immune receptors built from immunoglobulin superfamily domains	5	148	0.9	0.0090	CRP,ICAM1,CLU,HSPD1,IL6
GO:1903828	Negative regulation of cellular protein localization	4	118	0.9	0.0275	APP,ADIPOQ,PARK7,ANGPT1
GO:0034763	Negative regulation of transmembrane transport	4	117	0.9	0.0270	THBS1,IL1B,AGT,TNF
GO:0030162	Regulation of proteolysis	25	747	0.89	2.20e-13	TIMP1,HGF,VTN,IFNG,GAPDH,ENO1,APOE,SERPINF1,THBS1,IL1B,KLKB1,KNG1,APP,F2,CLU,FN1,MAP3K5,AGT,HSPD1,TNF,IL10,PARK7,CRYAB,BIRC2,VEGFA
GO:0043408	Regulation of mapk cascade	24	725	0.89	1.04e-12	HGF,CRYBA1,CCL2,APOE,THBS1,PRDX1,IL1B,ICAM1,SOD1,APP,PRDX2,PDGFB,PDGFA,FN1,MAP3K5,AGT,FOXO1,PSAP,YWHAZ,IL6,ADIPOQ,TNF,ANGPT1,VEGFA
GO:0045055	Regulated exocytosis	23	697	0.89	4.40e-12	TIMP1,HGF,ALDOC,APOA1,CAT,THBS1,VWF,KNG1,SOD1,APP,ALB,CD14,CLU,PKM,PDGFB,HBB,PRDX6,PDGFA,FN1,HP,PSAP,ALDOA,VEGFA
GO:0043410	Positive regulation of mapk cascade	18	543	0.89	2.34e-09	HGF,CCL2,APOE,THBS1,IL1B,ICAM1,SOD1,APP,PRDX2,PDGFB,PDGFA,MAP3K5,AGT,PSAP,IL6,TNF,ANGPT1,VEGFA
GO:0050878	Regulation of body fluid levels	17	509	0.89	7.10e-09	VTN,HSPB1,APOE,THBS1,VWF,KLKB1,KNG1,COL1A2,PRDX2,F2,PDGFB,HBB,PDGFA,HBD,YWHAZ,IL6,VEGFA
GO:0007596	Blood coagulation	10	303	0.89	3.36e-05	HSPB1,VWF,KLKB1,KNG1,COL1A2,F2,HBB,HBD,YWHAZ,IL6
GO:0002703	Regulation of leukocyte mediated immunity	7	209	0.89	0.00097	TICAM1,IL1B,ICAM1,HSPD1,IL6,TNF,IL10
GO:1905330	Regulation of morphogenesis of an epithelium	6	180	0.89	0.0031	HGF,PDGFA,AGT,TNF,ESR1,VEGFA
GO:0030856	Regulation of epithelial cell differentiation	5	151	0.89	0.0097	IFNG,IL1B,ADIPOQ,TNF,VEGFA
GO:0031056	Regulation of histone modification	5	151	0.89	0.0097	IL1B,APP,PARK7,NOS1,VEGFA
GO:0002822	Regulation of adaptive immune response based on somatic recombination of immune receptors built from immunoglobulin superfamily domains	5	150	0.89	0.0094	IL1B,HSPD1,IL6,TNF,IL10
GO:0043271	Negative regulation of ion transport	5	150	0.89	0.0094	APOE,THBS1,ICAM1,AGT,NOS1
GO:0002761	Regulation of myeloid leukocyte differentiation	4	121	0.89	0.0299	IFNG,CA2,ADIPOQ,TNF
GO:0014013	Regulation of gliogenesis	4	119	0.89	0.0283	IL1B,F2,IL6,TNF
GO:0019221	Cytokine-mediated signaling pathway	22	678	0.88	2.04e-11	TIMP1,MMP2,HGF,CSF3,CCL2,IFNG,IL1B,ICAM1,SOD1,VCAM1,COL1A2,CXCL8,PDGFB,JAK1,FN1,FOXO1,YWHAZ,IL6,TNF,IL10,BIRC2,VEGFA
GO:0071900	Regulation of protein serine/threonine kinase activity	17	521	0.88	9.85e-09	HGF,IFNG,HSPB1,APOE,THBS1,IL1B,SOD1,APP,PRDX2,YWHAG,PDGFB,PDGFA,MAP3K5,AGT,ADIPOQ,TNF,VEGFA
GO:0000165	MAPK cascade	12	370	0.88	3.70e-06	HGF,CCL2,IL1B,PDGFB,JAK1,PDGFA,MAP3K5,AGT,YWHAZ,TNF,ANGPT1,CRYAB
GO:0002706	Regulation of lymphocyte mediated immunity	5	152	0.88	0.0099	IL1B,HSPD1,IL6,TNF,IL10
GO:0010811	Positive regulation of cell-substrate adhesion	4	124	0.88	0.0322	VTN,APOA1,FN1,VEGFA
GO:0032101	Regulation of response to external stimulus	32	1013	0.87	1.12e-16	HGF,CCL2,VTN,IFNG,APOA1,TICAM1,HSPB1,APOE,SERPINF1,THBS1,IL1B,KLKB1,KNG1,SOD1,APP,PRDX2,CXCL8,F2,PDGFB,SELE,JAK1,PDGFA,AGT,HSPD1,IL6,ADIPOQ,TNF,ESR1,IL10,PARK7,BIRC2,VEGFA
GO:0043065	Positive regulation of apoptotic process	21	660	0.87	9.81e-11	CRYBA1,CCL2,IFNG,GAPDH,THBS1,KNG1,SOD1,APP,YWHAG,CLU,MAP3K5,AGT,FOXO1,HSPD1,YWHAZ,IL6,ADIPOQ,TNF,IL10,PARK7,LDHA
GO:0009617	Response to bacterium	20	634	0.87	4.05e-10	CSF3,CCL2,TICAM1,CRP,IL1B,ICAM1,APP,PRDX2,CD14,CXCL8,F2,SELE,HP,ROMO1,HSPD1,IL6,ADIPOQ,TNF,IL10,NOS1
GO:0001525	Angiogenesis	10	315	0.87	4.61e-05	MMP2,CCL2,THBS1,CXCL8,PDGFA,FN1,COL4A2,YWHAZ,ANGPT1,VEGFA
GO:0001655	Urogenital system development	10	315	0.87	4.61e-05	CAT,SERPINF1,CA2,PDGFB,AGT,PSAP,ADIPOQ,ESR1,ANGPT1,VEGFA
GO:0043122	Regulation of i-kappab kinase/nf-kappab signaling	8	251	0.87	0.00041	TICAM1,HSPB1,IL1B,ADIPOQ,TNF,ESR1,ANGPT1,BIRC2
GO:0031334	Positive regulation of protein-containing complex assembly	8	249	0.87	0.00040	CSF3,IFNG,ICAM1,CLU,TNF,ESR1,PARK7,VEGFA
GO:0001894	Tissue homeostasis	7	219	0.87	0.0013	HSPB1,PRDX1,SOD1,ALB,IL6,ANGPT1,VEGFA
GO:0007601	Visual perception	7	220	0.87	0.0013	CRYBB1,CRYBA1,CRYGC,HSPB4,CRYBA4,CRYGS,CRYBB2
GO:0035966	Response to topologically incorrect protein	6	188	0.87	0.0038	CCL2,HSPB1,THBS1,CXCL8,CLU,HSPD1
GO:0001816	Cytokine production	5	158	0.87	0.0115	IL1B,APP,AGT,HSPD1,TNF
GO:0060548	Negative regulation of cell death	31	999	0.86	7.03e-16	TIMP1,HGF,CSF3,CCL2,ENO1,CAT,HSPB1,APOE,SERPINF1,THBS1,IL1B,ICAM1,SOD1,APP,HSPB4,ALB,PRDX2,CLU,FN1,FOXO1,HSPD1,PSAP,YWHAZ,IL6,TNF,IL10,PARK7,ANGPT1,CRYAB,BIRC2,VEGFA
GO:0031347	Regulation of defense response	21	674	0.86	1.39e-10	HGF,IFNG,APOA1,TICAM1,APOE,SERPINF1,IL1B,KLKB1,SOD1,F2,SELE,JAK1,AGT,HSPD1,IL6,ADIPOQ,TNF,ESR1,IL10,PARK7,BIRC2
GO:0045860	Positive regulation of protein kinase activity	17	550	0.86	1.94e-08	HGF,IFNG,THBS1,IL1B,SOD1,APP,PRDX2,CLU,PDGFB,PDGFA,MAP3K5,AGT,ADIPOQ,TNF,PARK7,ANGPT1,VEGFA
GO:0032103	Positive regulation of response to external stimulus	16	511	0.86	5.17e-08	IFNG,TICAM1,HSPB1,THBS1,IL1B,KLKB1,APP,CXCL8,F2,PDGFB,AGT,HSPD1,IL6,TNF,PARK7,VEGFA
GO:0062012	Regulation of small molecule metabolic process	14	449	0.86	5.55e-07	IFNG,ENO1,APOA1,APOE,IL1B,SOD1,APP,PDGFB,APOA4,FOXO1,ADIPOQ,TNF,PARK7,NOS1
GO:0007584	Response to nutrient	5	160	0.86	0.0121	APOA1,CAT,PKM,ADIPOQ,LDHA
GO:0032479	Regulation of type i interferon production	4	130	0.86	0.0373	TICAM1,CD14,HSPD1,IL10
GO:0001889	Liver development	4	129	0.86	0.0364	HGF,VTN,PKM,IL10
GO:1905477	Positive regulation of protein localization to membrane	4	129	0.86	0.0364	IFNG,YWHAG,YWHAZ,TNF
GO:0010508	Positive regulation of autophagy	4	128	0.86	0.0355	IFNG,TICAM1,FOXO1,PARK7
GO:0043066	Negative regulation of apoptotic process	27	893	0.85	1.46e-13	TIMP1,HGF,CCL2,ENO1,CAT,HSPB1,APOE,THBS1,IL1B,ICAM1,SOD1,HSPB4,ALB,PRDX2,CLU,FN1,FOXO1,HSPD1,YWHAZ,IL6,TNF,IL10,PARK7,ANGPT1,CRYAB,BIRC2,VEGFA
GO:0031331	Positive regulation of cellular catabolic process	12	397	0.85	7.34e-06	IFNG,APOA1,TICAM1,APOE,IL1B,APP,CLU,APOA4,FOXO1,IL6,TNF,PARK7
GO:0032868	Response to insulin	7	231	0.85	0.0017	CAT,ICAM1,YWHAG,PKM,FOXO1,ADIPOQ,IL10
GO:0070555	Response to interleukin-1	6	199	0.85	0.0050	CCL2,IL1B,ICAM1,APP,CXCL8,SELE
GO:1901888	Regulation of cell junction assembly	6	199	0.85	0.0050	THBS1,IL1B,APP,AGT,TNF,VEGFA
GO:1902905	Positive regulation of supramolecular fiber organization	6	198	0.85	0.0048	CSF3,APOA1,APOE,ICAM1,APP,CLU
GO:0010821	Regulation of mitochondrion organization	6	196	0.85	0.0046	HGF,APP,YWHAG,CLU,YWHAZ,PARK7
GO:0006986	Response to unfolded protein	5	166	0.85	0.0139	CCL2,HSPB1,THBS1,CXCL8,HSPD1
GO:0032874	Positive regulation of stress-activated mapk cascade	5	164	0.85	0.0133	IL1B,APP,MAP3K5,TNF,VEGFA
GO:2001242	Regulation of intrinsic apoptotic signaling pathway	5	164	0.85	0.0133	ENO1,HSPB1,SOD1,CLU,PARK7
GO:0031333	Negative regulation of protein-containing complex assembly	4	133	0.85	0.0398	CLU,PARK7,CRYAB,BIRC2
GO:1901700	Response to oxygen-containing compound	47	1567	0.84	2.75e-25	TIMP1,MMP2,CSF3,CCL2,CAT,TICAM1,HBA2,APOE,SERPINF1,THBS1,PRDX1,IL1B,ICAM1,SOD1,APP,CA2,VCAM1,COL1A2,PRDX2,CD14,YWHAG,CXCL8,PKM,PDGFB,SELE,HBB,HP,APOA4,MAP3K5,AGT,APOA2,ROMO1,APOM,FOXO1,SOD3,GPX3,HSPD1,IL6,ADIPOQ,TNF,ESR1,IL10,PARK7,CRYAB,LDHA,BIRC2,NOS1
GO:1901701	Cellular response to oxygen-containing compound	31	1055	0.84	2.57e-15	MMP2,CSF3,CCL2,TICAM1,SERPINF1,PRDX1,IL1B,ICAM1,SOD1,APP,CA2,VCAM1,COL1A2,PRDX2,CD14,YWHAG,CXCL8,PKM,PDGFB,APOA4,MAP3K5,AGT,ROMO1,FOXO1,SOD3,IL6,ADIPOQ,TNF,ESR1,IL10,PARK7
GO:0043086	Negative regulation of catalytic activity	24	807	0.84	8.77e-12	TIMP1,HGF,VTN,IFNG,GAPDH,APOA1,HSPB1,APOE,SERPINF1,THBS1,IL1B,KNG1,APP,YWHAG,HP,AGT,APOA2,ADIPOQ,TNF,PARK7,CRYAB,BIRC2,NOS1,VEGFA
GO:0030155	Regulation of cell adhesion	21	712	0.84	3.71e-10	CCL2,VTN,IFNG,APOA1,THBS1,IL1B,ICAM1,KNG1,VCAM1,PRDX2,CXCL8,SELE,JAK1,FN1,HSPD1,IL6,ADIPOQ,TNF,IL10,ANGPT1,VEGFA
GO:0051098	Regulation of binding	11	373	0.84	2.76e-05	CSF3,VTN,IFNG,TICAM1,APOE,APP,PDGFB,ADIPOQ,IL10,PARK7,ANGPT1
GO:0001822	Kidney development	8	271	0.84	0.00066	CAT,SERPINF1,CA2,PDGFB,AGT,ADIPOQ,ANGPT1,VEGFA
GO:0050866	Negative regulation of cell activation	6	202	0.84	0.0053	APOE,PRDX2,F2,PDGFB,PDGFA,IL10
GO:0043280	Positive regulation of cysteine-type endopeptidase activity involved in apoptotic process	4	136	0.84	0.0426	APP,MAP3K5,HSPD1,TNF
GO:0050671	Positive regulation of lymphocyte proliferation	4	134	0.84	0.0407	TICAM1,IL1B,VCAM1,IL6
GO:1902533	Positive regulation of intracellular signal transduction	30	1041	0.83	1.53e-14	HGF,CSF3,CCL2,APOA1,CAT,TICAM1,APOE,THBS1,IL1B,ICAM1,SOD1,APP,PRDX2,CD14,F2,CLU,PDGFB,PDGFA,MAP3K5,AGT,PSAP,IL6,ADIPOQ,TNF,ESR1,PARK7,ANGPT1,BIRC2,NOS1,VEGFA
GO:0051050	Positive regulation of transport	27	923	0.83	2.77e-13	CCL2,VTN,IFNG,GAPDH,APOA1,APOE,IL1B,SOD1,APP,CA2,CD14,YWHAG,F2,CLU,PDGFB,SELE,AGT,APOA2,YWHAZ,IL6,ADIPOQ,TNF,IL10,PARK7,ANGPT1,NOS1,VEGFA
GO:0033674	Positive regulation of kinase activity	18	624	0.83	1.63e-08	HGF,IFNG,THBS1,IL1B,SOD1,APP,PRDX2,F2,CLU,PDGFB,PDGFA,MAP3K5,AGT,ADIPOQ,TNF,PARK7,ANGPT1,VEGFA
GO:0060627	Regulation of vesicle-mediated transport	16	550	0.83	1.32e-07	CCL2,VTN,IFNG,APOA1,APOE,IL1B,SOD1,APP,CD14,CLU,SELE,APOA2,ADIPOQ,TNF,ANGPT1,VEGFA
GO:0051051	Negative regulation of transport	13	443	0.83	3.17e-06	APOE,THBS1,IL1B,ICAM1,HSPB4,AGT,APOA2,ADIPOQ,TNF,PARK7,ANGPT1,CRYAB,NOS1
GO:0001933	Negative regulation of protein phosphorylation	12	411	0.83	1.02e-05	HGF,CRYBA1,IFNG,HSPB1,APOE,IL1B,YWHAG,AGT,FOXO1,ADIPOQ,PARK7,ANGPT1
GO:0045862	Positive regulation of proteolysis	11	377	0.83	3.02e-05	IFNG,ENO1,APOE,IL1B,KLKB1,APP,CLU,FN1,MAP3K5,HSPD1,TNF
GO:0050867	Positive regulation of cell activation	10	346	0.83	9.55e-05	CCL2,IFNG,TICAM1,THBS1,IL1B,APP,VCAM1,HSPD1,IL6,IL10
GO:0042742	Defense response to bacterium	8	277	0.83	0.00076	CRP,APP,F2,HP,ROMO1,IL6,TNF,IL10
GO:0045732	Positive regulation of protein catabolic process	7	240	0.83	0.0021	IFNG,APOE,IL1B,APP,CLU,FOXO1,TNF
GO:0050870	Positive regulation of t cell activation	6	209	0.83	0.0061	CCL2,IFNG,IL1B,VCAM1,HSPD1,IL6
GO:0046330	Positive regulation of jnk cascade	4	137	0.83	0.0436	IL1B,APP,MAP3K5,TNF
GO:0044282	Small molecule catabolic process	12	424	0.82	1.36e-05	ALDOC,GAPDH,ENO1,APOE,DDAH1,PKM,PGK1,ALDOA,ADIPOQ,PARK7,ENO2,NOS1
GO:0051222	Positive regulation of protein transport	10	352	0.82	0.00011	IFNG,GAPDH,IL1B,APP,CD14,YWHAG,YWHAZ,IL6,TNF,IL10
GO:0043010	Camera-type eye development	9	318	0.82	0.00031	CRYBB1,CRYBA1,SERPINF1,CRYGC,CRYBA4,CRYGS,CRYBB2,CRYAB,VEGFA
GO:0007162	Negative regulation of cell adhesion	8	280	0.82	0.00082	APOA1,THBS1,KNG1,PRDX2,ADIPOQ,IL10,ANGPT1,VEGFA
GO:0071356	Cellular response to tumor necrosis factor	7	245	0.82	0.0023	CCL2,THBS1,ICAM1,CXCL8,MAP3K5,TNF,BIRC2
GO:0001775	Cell activation	30	1075	0.81	2.94e-14	TIMP1,ALDOC,IFNG,CAT,TICAM1,HSPB1,VWF,PRDX1,IL1B,ICAM1,APP,VCAM1,COL1A2,PRDX2,CD14,CXCL8,F2,CLU,PKM,HBB,PRDX6,PDGFA,HP,HSPD1,PSAP,ALDOA,YWHAZ,IL6,TNF,IL10
GO:0033993	Response to lipid	24	858	0.81	2.71e-11	CSF3,CCL2,CAT,TICAM1,SERPINF1,THBS1,IL1B,ICAM1,CA2,PRDX2,CD14,CXCL8,SELE,AGT,APOA2,FOXO1,HSPD1,IL6,ADIPOQ,TNF,ESR1,IL10,CRYAB,NOS1
GO:0050865	Regulation of cell activation	16	571	0.81	2.10e-07	CCL2,IFNG,TICAM1,APOE,THBS1,IL1B,SOD1,APP,VCAM1,PRDX2,F2,PDGFB,PDGFA,HSPD1,IL6,IL10
GO:0001568	Blood vessel development	14	500	0.81	1.80e-06	MMP2,CCL2,APOE,THBS1,COL1A2,CXCL8,PDGFB,PDGFA,FN1,COL4A2,FOXO1,YWHAZ,ANGPT1,VEGFA
GO:0009896	Positive regulation of catabolic process	13	465	0.81	5.29e-06	IFNG,APOA1,TICAM1,APOE,IL1B,APP,CLU,APOA4,APOA2,FOXO1,IL6,TNF,PARK7
GO:0010876	Lipid localization	9	326	0.81	0.00037	APOA1,APOE,IL1B,CLU,APOA4,APOA2,APOM,PSAP,TNF
GO:0031589	Cell-substrate adhesion	5	182	0.81	0.0196	VTN,VWF,VCAM1,FN1,ANGPT1
GO:0034097	Response to cytokine	30	1101	0.8	4.66e-14	TIMP1,MMP2,HGF,CSF3,CCL2,IFNG,GAPDH,THBS1,IL1B,ICAM1,SOD1,APP,VCAM1,COL1A2,CD14,CXCL8,PDGFB,SELE,JAK1,FN1,MAP3K5,FOXO1,HSPD1,YWHAZ,IL6,ADIPOQ,TNF,IL10,BIRC2,VEGFA
GO:0044057	Regulation of system process	16	592	0.8	3.26e-07	HGF,ENO1,APOA1,APOE,IL1B,ICAM1,SOD1,APP,PDGFB,APOA4,AGT,APOA2,FOXO1,ADIPOQ,IL10,NOS1
GO:1901652	Response to peptide	13	476	0.8	6.73e-06	TIMP1,MMP2,CAT,ICAM1,APP,CA2,VCAM1,YWHAG,PKM,AGT,FOXO1,ADIPOQ,IL10
GO:0048514	Blood vessel morphogenesis	11	410	0.8	6.21e-05	MMP2,CCL2,APOE,THBS1,CXCL8,PDGFA,FN1,COL4A2,YWHAZ,ANGPT1,VEGFA
GO:0048732	Gland development	11	410	0.8	6.21e-05	HGF,VTN,APOA1,SOD1,PRDX2,PKM,PSAP,TNF,ESR1,IL10,VEGFA
GO:0010038	Response to metal ion	10	367	0.8	0.00015	CAT,SERPINF1,THBS1,ICAM1,SOD1,APP,CA2,CD14,SOD3,PARK7
GO:0002696	Positive regulation of leukocyte activation	9	332	0.8	0.00042	CCL2,IFNG,TICAM1,THBS1,IL1B,VCAM1,HSPD1,IL6,IL10
GO:1901653	Cellular response to peptide	9	331	0.8	0.00041	ICAM1,APP,CA2,VCAM1,YWHAG,PKM,AGT,FOXO1,ADIPOQ
GO:0050863	Regulation of t cell activation	9	329	0.8	0.00039	CCL2,IFNG,IL1B,SOD1,VCAM1,PRDX2,HSPD1,IL6,IL10
GO:0008202	Steroid metabolic process	7	256	0.8	0.0029	APOA1,CAT,APOE,APP,APOA4,APOA2,ESR1
GO:0002699	Positive regulation of immune effector process	6	223	0.8	0.0081	IFNG,TICAM1,IL1B,HSPD1,IL6,TNF
GO:0032944	Regulation of mononuclear cell proliferation	6	220	0.8	0.0076	TICAM1,CRP,IL1B,VCAM1,IL6,IL10
GO:0007565	Female pregnancy	5	183	0.8	0.0200	MMP2,IL1B,SOD1,AGT,ESR1
GO:0022408	Negative regulation of cell-cell adhesion	5	183	0.8	0.0200	APOA1,PRDX2,ADIPOQ,IL10,VEGFA
GO:0080134	Regulation of response to stress	38	1437	0.79	7.19e-18	HGF,VTN,IFNG,ENO1,APOA1,TICAM1,HSPB1,APOE,SERPINF1,THBS1,PRDX1,IL1B,KLKB1,KNG1,SOD1,DDAH1,APP,PRDX2,F2,CLU,PDGFB,SELE,JAK1,PDGFA,MAP3K5,AGT,FOXO1,HSPD1,PSAP,IL6,ADIPOQ,TNF,ESR1,IL10,PARK7,CRYAB,BIRC2,VEGFA
GO:0032940	Secretion by cell	26	979	0.79	7.99e-12	TIMP1,HGF,ALDOC,APOA1,CAT,THBS1,VWF,KNG1,SOD1,APP,ALB,CD14,CLU,PKM,PDGFB,HBB,PRDX6,PDGFA,FN1,HP,AGT,PSAP,ALDOA,IL6,PARK7,VEGFA
GO:0014070	Response to organic cyclic compound	24	911	0.79	8.47e-11	CCL2,CAT,TICAM1,SERPINF1,THBS1,IL1B,ICAM1,SOD1,APP,CA2,PDGFB,APOA4,AGT,APOA2,FOXO1,HSPD1,IL6,ADIPOQ,TNF,ESR1,IL10,CRYAB,LDHA,BIRC2
GO:0030334	Regulation of cell migration	23	865	0.79	2.22e-10	TIMP1,HGF,CCL2,VTN,IFNG,HSPB1,APOE,SERPINF1,THBS1,IL1B,ICAM1,APP,CXCL8,PDGFB,SELE,PDGFA,FN1,AGT,IL6,ADIPOQ,TNF,ANGPT1,VEGFA
GO:0045936	Negative regulation of phosphate metabolic process	15	561	0.79	1.05e-06	HGF,CRYBA1,IFNG,HSPB1,APOE,IL1B,YWHAG,PDGFB,PDGFA,AGT,FOXO1,ADIPOQ,TNF,PARK7,ANGPT1
GO:0071363	Cellular response to growth factor stimulus	13	494	0.79	9.87e-06	HGF,CCL2,CAT,HSPB1,THBS1,APP,COL1A2,CXCL8,PDGFB,COL4A2,IL10,NOS1,VEGFA
GO:0043254	Regulation of protein-containing complex assembly	12	451	0.79	2.43e-05	CSF3,IFNG,TICAM1,APOE,ICAM1,CLU,TNF,ESR1,PARK7,CRYAB,BIRC2,VEGFA
GO:0010506	Regulation of autophagy	9	340	0.79	0.00048	HGF,IFNG,GAPDH,TICAM1,HSPB1,FOXO1,PSAP,IL10,PARK7
GO:0002521	Leukocyte differentiation	9	338	0.79	0.00046	CSF3,IFNG,APP,VCAM1,PSAP,IL6,TNF,IL10,VEGFA
GO:0030336	Negative regulation of cell migration	7	262	0.79	0.0033	TIMP1,CCL2,APOE,SERPINF1,THBS1,ADIPOQ,TNF
GO:0010565	Regulation of cellular ketone metabolic process	5	190	0.79	0.0230	APOA1,IL1B,APOA4,ADIPOQ,PARK7
GO:0042593	Glucose homeostasis	5	188	0.79	0.0221	SERPINF1,ICAM1,FOXO1,ADIPOQ,PARK7
GO:0010941	Regulation of cell death	44	1696	0.78	3.74e-21	TIMP1,HGF,CRYBA1,CSF3,CCL2,IFNG,GAPDH,ENO1,CAT,HSPB1,HBA2,APOE,SERPINF1,THBS1,IL1B,ICAM1,KNG1,SOD1,APP,HSPB4,ALB,PRDX2,YWHAG,CLU,HBB,FN1,HP,MAP3K5,AGT,FOXO1,HSPD1,PSAP,YWHAZ,IL6,ADIPOQ,TNF,ESR1,IL10,PARK7,ANGPT1,CRYAB,LDHA,BIRC2,VEGFA
GO:0071345	Cellular response to cytokine stimulus	26	1013	0.78	1.55e-11	TIMP1,MMP2,HGF,CSF3,CCL2,IFNG,GAPDH,THBS1,IL1B,ICAM1,SOD1,VCAM1,COL1A2,CXCL8,PDGFB,JAK1,FN1,MAP3K5,FOXO1,HSPD1,YWHAZ,IL6,TNF,IL10,BIRC2,VEGFA
GO:0002274	Myeloid leukocyte activation	15	585	0.78	1.72e-06	ALDOC,IFNG,CAT,TICAM1,APP,CD14,CXCL8,CLU,PKM,HBB,PRDX6,HP,PSAP,ALDOA,TNF
GO:1903532	Positive regulation of secretion by cell	8	312	0.78	0.0016	IFNG,GAPDH,IL1B,CD14,AGT,IL6,TNF,IL10
GO:0033157	Regulation of intracellular protein transport	7	268	0.78	0.0037	IFNG,IL1B,YWHAG,YWHAZ,ADIPOQ,PARK7,ANGPT1
GO:0002064	Epithelial cell development	5	195	0.78	0.0253	ICAM1,SOD1,PDGFB,PSAP,ESR1
GO:0007626	Locomotory behavior	5	194	0.78	0.0248	APOE,SOD1,APP,PSAP,PARK7
GO:0043123	Positive regulation of i-kappab kinase/nf-kappab signaling	5	194	0.78	0.0248	TICAM1,IL1B,ADIPOQ,TNF,BIRC2
GO:0051241	Negative regulation of multicellular organismal process	31	1231	0.77	8.84e-14	TIMP1,HGF,CRYBA1,VTN,IFNG,APOA1,APOE,SERPINF1,THBS1,IL1B,KLKB1,KNG1,SOD1,APP,PRDX2,F2,PDGFB,PDGFA,FN1,APOA4,COL4A2,AGT,APOA2,PGK1,APOM,FOXO1,IL6,ADIPOQ,TNF,IL10,ANGPT1
GO:0001934	Positive regulation of protein phosphorylation	26	1019	0.77	1.74e-11	HGF,CSF3,CCL2,VTN,IFNG,APOE,THBS1,IL1B,ICAM1,SOD1,APP,PRDX2,F2,CLU,PDGFB,PDGFA,MAP3K5,AGT,PSAP,IL6,ADIPOQ,TNF,PARK7,ANGPT1,NOS1,VEGFA
GO:0006897	Endocytosis	11	433	0.77	9.79e-05	VTN,APOA1,HBA2,APOE,THBS1,APP,ALB,CD14,CXCL8,HBB,HP
GO:0043434	Response to peptide hormone	10	394	0.77	0.00025	TIMP1,CAT,ICAM1,CA2,YWHAG,PKM,AGT,FOXO1,ADIPOQ,IL10
GO:0032386	Regulation of intracellular transport	9	360	0.77	0.00072	IFNG,IL1B,HSPB4,YWHAG,YWHAZ,ADIPOQ,PARK7,ANGPT1,CRYAB
GO:0043687	Post-translational protein modification	9	360	0.77	0.00072	TIMP1,APOA1,APOE,KNG1,APP,ALB,FN1,APOA2,IL6
GO:0048871	Multicellular organismal homeostasis	9	352	0.77	0.00062	HSPB1,PRDX1,IL1B,SOD1,ALB,FOXO1,IL6,ANGPT1,VEGFA
GO:0009895	Negative regulation of catabolic process	8	316	0.77	0.0017	TIMP1,HGF,IL1B,HP,APOA2,TNF,IL10,PARK7
GO:1901654	Response to ketone	5	199	0.77	0.0273	SERPINF1,THBS1,ICAM1,FOXO1,PARK7
GO:1903708	Positive regulation of hemopoiesis	5	199	0.77	0.0273	CSF3,IFNG,IL1B,CA2,TNF
GO:0010952	Positive regulation of peptidase activity	5	198	0.77	0.0268	APP,FN1,MAP3K5,HSPD1,TNF
GO:0042981	Regulation of apoptotic process	38	1550	0.76	6.40e-17	TIMP1,HGF,CRYBA1,CCL2,IFNG,GAPDH,ENO1,CAT,HSPB1,APOE,THBS1,IL1B,ICAM1,KNG1,SOD1,APP,HSPB4,ALB,PRDX2,YWHAG,CLU,FN1,MAP3K5,AGT,FOXO1,HSPD1,YWHAZ,IL6,ADIPOQ,TNF,ESR1,IL10,PARK7,ANGPT1,CRYAB,LDHA,BIRC2,VEGFA
GO:0051707	Response to other organism	31	1256	0.76	1.37e-13	CSF3,CCL2,IFNG,GAPDH,ENO1,TICAM1,HSPB1,CRP,PRDX1,IL1B,ICAM1,KNG1,APP,VCAM1,PRDX2,CD14,CXCL8,F2,CLU,SELE,JAK1,HP,APOA4,MAP3K5,ROMO1,HSPD1,IL6,ADIPOQ,TNF,IL10,NOS1
GO:0044092	Negative regulation of molecular function	29	1163	0.76	9.74e-13	TIMP1,HGF,VTN,IFNG,GAPDH,APOA1,CAT,HSPB1,APOE,SERPINF1,THBS1,IL1B,KNG1,APP,PRDX2,YWHAG,PDGFB,HP,AGT,APOA2,ADIPOQ,TNF,ESR1,IL10,PARK7,CRYAB,BIRC2,NOS1,VEGFA
GO:0046903	Secretion	27	1097	0.76	1.27e-11	TIMP1,HGF,ALDOC,APOA1,CAT,THBS1,VWF,KNG1,SOD1,APP,CA2,ALB,CD14,CLU,PKM,PDGFB,HBB,PRDX6,PDGFA,FN1,HP,AGT,PSAP,ALDOA,IL6,PARK7,VEGFA
GO:0042327	Positive regulation of phosphorylation	27	1093	0.76	1.18e-11	HGF,CSF3,CCL2,VTN,IFNG,APOE,THBS1,IL1B,ICAM1,SOD1,APP,PRDX2,F2,CLU,PDGFB,PDGFA,MAP3K5,AGT,PGK1,PSAP,IL6,ADIPOQ,TNF,PARK7,ANGPT1,NOS1,VEGFA
GO:0045859	Regulation of protein kinase activity	20	812	0.76	1.95e-08	HGF,IFNG,HSPB1,APOE,THBS1,IL1B,SOD1,APP,PRDX2,YWHAG,CLU,PDGFB,PDGFA,MAP3K5,AGT,ADIPOQ,TNF,PARK7,ANGPT1,VEGFA
GO:0002443	Leukocyte mediated immunity	16	641	0.76	8.84e-07	ALDOC,CAT,CRP,PRDX1,ICAM1,CD14,F2,CLU,PKM,HBB,PRDX6,HP,HSPD1,PSAP,ALDOA,IL6
GO:0071396	Cellular response to lipid	13	528	0.76	1.91e-05	CSF3,CCL2,TICAM1,SERPINF1,IL1B,ICAM1,CD14,CXCL8,FOXO1,IL6,TNF,ESR1,IL10
GO:0006091	Generation of precursor metabolites and energy	10	405	0.76	0.00031	ALDOC,GAPDH,ENO1,CAT,PKM,PGK1,ALDOA,ADIPOQ,ENO2,LDHA
GO:0051251	Positive regulation of lymphocyte activation	7	286	0.76	0.0051	CCL2,IFNG,TICAM1,IL1B,VCAM1,HSPD1,IL6
GO:0097190	Apoptotic signaling pathway	7	286	0.76	0.0051	IFNG,TICAM1,IL1B,CD14,CLU,MAP3K5,TNF
GO:1902105	Regulation of leukocyte differentiation	7	285	0.76	0.0051	IFNG,IL1B,SOD1,CA2,PRDX2,ADIPOQ,TNF
GO:0032409	Regulation of transporter activity	7	281	0.76	0.0047	CCL2,IFNG,APP,AGT,APOA2,PARK7,NOS1
GO:0042493	Response to drug	7	281	0.76	0.0047	APOA1,THBS1,IL1B,SOD1,APOA2,ADIPOQ,NOS1
GO:0048872	Homeostasis of number of cells	5	204	0.76	0.0298	PRDX1,SOD1,PRDX2,IL6,VEGFA
GO:0006952	Defense response	31	1296	0.75	2.65e-13	TIMP1,CCL2,IFNG,GAPDH,TICAM1,CRP,THBS1,PRDX1,IL1B,KLKB1,ICAM1,KNG1,APP,VCAM1,PRDX2,CD14,CXCL8,F2,CLU,SELE,JAK1,FN1,HP,APOA4,MAP3K5,APOA2,ROMO1,IL6,TNF,IL10,PARK7
GO:0045937	Positive regulation of phosphate metabolic process	28	1164	0.75	7.30e-12	HGF,CSF3,CCL2,VTN,IFNG,ENO1,APOE,THBS1,IL1B,ICAM1,SOD1,APP,PRDX2,F2,CLU,PDGFB,PDGFA,MAP3K5,AGT,PGK1,PSAP,IL6,ADIPOQ,TNF,PARK7,ANGPT1,NOS1,VEGFA
GO:0032269	Negative regulation of cellular protein metabolic process	25	1043	0.75	1.79e-10	TIMP1,HGF,CRYBA1,VTN,IFNG,GAPDH,HSPB1,APOE,SERPINF1,THBS1,IL1B,KNG1,APP,YWHAG,F2,AGT,FOXO1,ADIPOQ,TNF,IL10,PARK7,ANGPT1,CRYAB,BIRC2,VEGFA
GO:0042176	Regulation of protein catabolic process	10	415	0.75	0.00038	TIMP1,IFNG,APOE,IL1B,APP,CLU,FOXO1,TNF,IL10,PARK7
GO:0050708	Regulation of protein secretion	8	333	0.75	0.0024	IFNG,GAPDH,APOE,IL1B,CD14,IL6,TNF,IL10
GO:0009615	Response to virus	7	293	0.75	0.0058	IFNG,ENO1,TICAM1,HSPB1,CLU,IL6,TNF
GO:0051248	Negative regulation of protein metabolic process	26	1096	0.74	7.66e-11	TIMP1,HGF,CRYBA1,VTN,IFNG,GAPDH,HSPB1,APOE,SERPINF1,THBS1,IL1B,KNG1,APP,YWHAG,F2,CLU,AGT,FOXO1,ADIPOQ,TNF,IL10,PARK7,ANGPT1,CRYAB,BIRC2,VEGFA
GO:0022603	Regulation of anatomical structure morphogenesis	26	1095	0.74	7.57e-11	HGF,CCL2,APOA1,HSPB1,APOE,SERPINF1,THBS1,IL1B,ICAM1,DDAH1,CXCL8,F2,PKM,JAK1,PDGFA,FN1,COL4A2,AGT,PGK1,ALDOA,IL6,ADIPOQ,TNF,ESR1,IL10,VEGFA
GO:0055114	Oxidation-reduction process	22	939	0.74	6.18e-09	ALDOC,GAPDH,ENO1,APOA1,CAT,PRDX1,SOD1,VCAM1,PRDX2,PKM,PRDX6,APOA2,PGK1,SOD3,GPX3,ALDOA,LDHB,ADIPOQ,PARK7,ENO2,LDHA,NOS1
GO:0045321	Leukocyte activation	22	929	0.74	5.13e-09	ALDOC,IFNG,CAT,TICAM1,PRDX1,ICAM1,APP,VCAM1,PRDX2,CD14,CXCL8,CLU,PKM,HBB,PRDX6,HP,HSPD1,PSAP,ALDOA,IL6,TNF,IL10
GO:0050776	Regulation of immune response	21	896	0.74	1.62e-08	VTN,IFNG,APOA1,TICAM1,APOE,CRP,IL1B,ICAM1,VCAM1,COL1A2,F2,CLU,JAK1,APOA2,HSPD1,IL6,TNF,IL10,PARK7,ANGPT1,BIRC2
GO:0009725	Response to hormone	20	849	0.74	3.86e-08	TIMP1,APOA1,CAT,SERPINF1,THBS1,ICAM1,CA2,YWHAG,PKM,AGT,APOA2,FOXO1,HSPD1,IL6,ADIPOQ,TNF,ESR1,IL10,LDHA,NOS1
GO:0002263	Cell activation involved in immune response	15	630	0.74	3.99e-06	ALDOC,IFNG,CAT,TICAM1,ICAM1,APP,CD14,PKM,HBB,PRDX6,HP,HSPD1,PSAP,ALDOA,IL6
GO:0010720	Positive regulation of cell development	13	556	0.74	3.18e-05	HGF,IFNG,APOA1,APOE,SERPINF1,IL1B,APP,FN1,AGT,IL6,ADIPOQ,TNF,VEGFA
GO:1902532	Negative regulation of intracellular signal transduction	12	508	0.74	7.27e-05	CRYBA1,ENO1,HSPB1,APOE,THBS1,IL1B,CLU,AGT,FOXO1,ADIPOQ,ESR1,PARK7
GO:0005975	Carbohydrate metabolic process	11	467	0.74	0.00018	ALDOC,GAPDH,ENO1,PKM,PGK1,ALDOA,LDHB,ADIPOQ,TNF,ENO2,LDHA
GO:1903829	Positive regulation of cellular protein localization	8	342	0.74	0.0027	IFNG,IL1B,YWHAG,F2,YWHAZ,TNF,PARK7,VEGFA
GO:0050678	Regulation of epithelial cell proliferation	8	339	0.74	0.0026	CCL2,APOE,SERPINF1,THBS1,PDGFB,TNF,IL10,VEGFA
GO:0006869	Lipid transport	7	296	0.74	0.0061	APOA1,APOE,CLU,APOA4,APOA2,APOM,PSAP
GO:2000027	Regulation of animal organ morphogenesis	6	257	0.74	0.0151	HGF,PDGFA,AGT,TNF,ESR1,VEGFA
GO:0051924	Regulation of calcium ion transport	6	256	0.74	0.0149	CCL2,ICAM1,F2,PDGFB,AGT,NOS1
GO:0010810	Regulation of cell-substrate adhesion	5	212	0.74	0.0343	VTN,APOA1,THBS1,FN1,VEGFA
GO:0001932	Regulation of protein phosphorylation	34	1459	0.73	2.62e-14	HGF,CRYBA1,CSF3,CCL2,VTN,IFNG,APOA1,HSPB1,APOE,THBS1,PRDX1,IL1B,ICAM1,SOD1,APP,PRDX2,YWHAG,F2,CLU,PDGFB,PDGFA,FN1,MAP3K5,AGT,FOXO1,PSAP,YWHAZ,IL6,ADIPOQ,TNF,PARK7,ANGPT1,NOS1,VEGFA
GO:0043549	Regulation of kinase activity	21	918	0.73	2.33e-08	HGF,IFNG,HSPB1,APOE,THBS1,IL1B,SOD1,APP,PRDX2,YWHAG,F2,CLU,PDGFB,PDGFA,MAP3K5,AGT,ADIPOQ,TNF,PARK7,ANGPT1,VEGFA
GO:0031329	Regulation of cellular catabolic process	20	875	0.73	6.00e-08	TIMP1,HGF,IFNG,GAPDH,APOA1,TICAM1,HSPB1,APOE,IL1B,APP,CLU,HP,APOA4,FOXO1,PSAP,YWHAZ,IL6,TNF,IL10,PARK7
GO:0080135	Regulation of cellular response to stress	17	739	0.73	9.41e-07	HGF,ENO1,HSPB1,PRDX1,IL1B,SOD1,DDAH1,APP,CLU,MAP3K5,FOXO1,PSAP,TNF,IL10,PARK7,CRYAB,VEGFA
GO:0090087	Regulation of peptide transport	15	649	0.73	5.69e-06	IFNG,GAPDH,APOE,IL1B,APP,CA2,CD14,YWHAG,YWHAZ,IL6,ADIPOQ,TNF,IL10,PARK7,ANGPT1
GO:0050769	Positive regulation of neurogenesis	11	479	0.73	0.00022	HGF,IFNG,APOE,SERPINF1,IL1B,APP,FN1,AGT,IL6,TNF,VEGFA
GO:0045637	Regulation of myeloid cell differentiation	6	260	0.73	0.0158	CSF3,IFNG,THBS1,CA2,ADIPOQ,TNF
GO:0050670	Regulation of lymphocyte proliferation	5	218	0.73	0.0379	TICAM1,IL1B,VCAM1,IL6,IL10
GO:0006109	Regulation of carbohydrate metabolic process	5	216	0.73	0.0369	IFNG,APP,PDGFB,FOXO1,ADIPOQ
GO:0031401	Positive regulation of protein modification process	28	1252	0.72	3.34e-11	HGF,CSF3,CCL2,VTN,IFNG,TICAM1,APOE,THBS1,IL1B,ICAM1,SOD1,APP,PRDX2,F2,CLU,PDGFB,PDGFA,MAP3K5,AGT,PSAP,IL6,ADIPOQ,TNF,PARK7,ANGPT1,BIRC2,NOS1,VEGFA
GO:0010243	Response to organonitrogen compound	22	987	0.72	1.40e-08	TIMP1,MMP2,CAT,TICAM1,IL1B,ICAM1,SOD1,APP,CA2,VCAM1,COL1A2,YWHAG,PKM,AGT,FOXO1,HSPD1,IL6,ADIPOQ,TNF,IL10,LDHA,BIRC2
GO:0002366	Leukocyte activation involved in immune response	14	626	0.72	2.03e-05	ALDOC,IFNG,CAT,TICAM1,ICAM1,CD14,PKM,HBB,PRDX6,HP,HSPD1,PSAP,ALDOA,IL6
GO:0051223	Regulation of protein transport	14	617	0.72	1.75e-05	IFNG,GAPDH,APOE,IL1B,APP,CD14,YWHAG,YWHAZ,IL6,ADIPOQ,TNF,IL10,PARK7,ANGPT1
GO:0071407	Cellular response to organic cyclic compound	12	537	0.72	0.00012	CCL2,SERPINF1,IL1B,ICAM1,SOD1,APP,PDGFB,FOXO1,ADIPOQ,TNF,ESR1,IL10
GO:0009991	Response to extracellular stimulus	11	483	0.72	0.00024	APOA1,CAT,APOE,ICAM1,VCAM1,ALB,PKM,MAP3K5,FOXO1,ADIPOQ,LDHA
GO:0051249	Regulation of lymphocyte activation	10	445	0.72	0.00063	CCL2,IFNG,TICAM1,IL1B,SOD1,VCAM1,PRDX2,HSPD1,IL6,IL10
GO:0019932	Second-messenger-mediated signaling	8	354	0.72	0.0034	APOE,DDAH1,APP,VCAM1,CXCL8,SELE,AGT,NOS1
GO:0071496	Cellular response to external stimulus	7	309	0.72	0.0075	IL1B,ICAM1,VCAM1,ALB,MAP3K5,AGT,FOXO1
GO:0022898	Regulation of transmembrane transporter activity	6	269	0.72	0.0185	CCL2,IFNG,APP,AGT,PARK7,NOS1
GO:0071375	Cellular response to peptide hormone stimulus	6	269	0.72	0.0185	CA2,YWHAG,PKM,AGT,FOXO1,ADIPOQ
GO:0048585	Negative regulation of response to stimulus	36	1636	0.71	1.53e-14	HGF,CRYBA1,CCL2,VTN,ENO1,APOA1,TICAM1,HSPB1,APOE,SERPINF1,THBS1,IL1B,KLKB1,ICAM1,KNG1,SOD1,DDAH1,APP,PRDX2,CD14,CXCL8,F2,CLU,PDGFB,PDGFA,AGT,APOA2,FOXO1,PSAP,IL6,ADIPOQ,TNF,ESR1,IL10,PARK7,ANGPT1
GO:0051336	Regulation of hydrolase activity	28	1284	0.71	5.80e-11	TIMP1,HGF,CCL2,VTN,IFNG,GAPDH,APOA1,SERPINF1,THBS1,ICAM1,KNG1,SOD1,APP,SELE,FN1,APOA4,MAP3K5,AGT,APOA2,HSPD1,PSAP,TNF,ESR1,PARK7,CRYAB,BIRC2,NOS1,VEGFA
GO:0098542	Defense response to other organism	20	900	0.71	9.35e-08	CCL2,IFNG,GAPDH,TICAM1,CRP,PRDX1,ICAM1,APP,VCAM1,CD14,F2,CLU,JAK1,HP,APOA4,MAP3K5,ROMO1,IL6,TNF,IL10
GO:0071417	Cellular response to organonitrogen compound	13	590	0.71	5.75e-05	MMP2,ICAM1,SOD1,APP,CA2,VCAM1,COL1A2,YWHAG,PKM,AGT,FOXO1,ADIPOQ,TNF
GO:0006935	Chemotaxis	12	545	0.71	0.00013	HGF,CCL2,APOA1,IL1B,APP,CXCL8,PDGFB,PDGFA,IL6,IL10,ANGPT1,VEGFA
GO:0002446	Neutrophil mediated immunity	11	495	0.71	0.00029	ALDOC,CAT,CD14,F2,PKM,HBB,PRDX6,HP,PSAP,ALDOA,IL6
GO:0031667	Response to nutrient levels	10	449	0.71	0.00067	APOA1,CAT,APOE,ICAM1,ALB,PKM,MAP3K5,FOXO1,ADIPOQ,LDHA
GO:0050807	Regulation of synapse organization	5	228	0.71	0.0447	APOE,APP,YWHAZ,TNF,IL10
GO:0042325	Regulation of phosphorylation	35	1626	0.7	6.29e-14	HGF,CRYBA1,CSF3,CCL2,VTN,IFNG,APOA1,HSPB1,APOE,THBS1,PRDX1,IL1B,ICAM1,SOD1,APP,PRDX2,YWHAG,F2,CLU,PDGFB,PDGFA,FN1,MAP3K5,AGT,PGK1,FOXO1,PSAP,YWHAZ,IL6,ADIPOQ,TNF,PARK7,ANGPT1,NOS1,VEGFA
GO:0006955	Immune response	34	1588	0.7	1.83e-13	CSF3,CCL2,VTN,ALDOC,IFNG,GAPDH,CAT,TICAM1,CRP,THBS1,PRDX1,IL1B,ICAM1,KNG1,APP,VCAM1,CD14,CXCL8,F2,CLU,PKM,HBB,PRDX6,JAK1,HP,APOA4,MAP3K5,ROMO1,HSPD1,PSAP,ALDOA,IL6,TNF,IL10
GO:1901698	Response to nitrogen compound	23	1070	0.7	1.03e-08	TIMP1,MMP2,CAT,TICAM1,IL1B,ICAM1,SOD1,APP,CA2,VCAM1,COL1A2,YWHAG,PKM,MAP3K5,AGT,FOXO1,HSPD1,IL6,ADIPOQ,TNF,IL10,LDHA,BIRC2
GO:0008284	Positive regulation of cell population proliferation	20	919	0.7	1.30e-07	TIMP1,MMP2,CSF3,IFNG,TICAM1,THBS1,IL1B,VCAM1,F2,PDGFB,PDGFA,FN1,MAP3K5,AGT,ROMO1,IL6,TNF,ESR1,IL10,VEGFA
GO:1901699	Cellular response to nitrogen compound	14	645	0.7	2.78e-05	MMP2,ICAM1,SOD1,APP,CA2,VCAM1,COL1A2,YWHAG,PKM,MAP3K5,AGT,FOXO1,ADIPOQ,TNF
GO:0031400	Negative regulation of protein modification process	13	602	0.7	6.95e-05	HGF,CRYBA1,IFNG,HSPB1,APOE,IL1B,YWHAG,AGT,FOXO1,ADIPOQ,TNF,PARK7,ANGPT1
GO:0034762	Regulation of transmembrane transport	12	560	0.7	0.00017	CCL2,IFNG,THBS1,IL1B,APP,CA2,F2,AGT,ADIPOQ,TNF,PARK7,NOS1
GO:0032787	Monocarboxylic acid metabolic process	11	515	0.7	0.00040	ALDOC,GAPDH,ENO1,PKM,PGK1,ALDOA,LDHB,ADIPOQ,PARK7,ENO2,LDHA
GO:0009117	Nucleotide metabolic process	9	422	0.7	0.0021	ALDOC,GAPDH,ENO1,PKM,PGK1,ALDOA,PARK7,ENO2,LDHA
GO:1902903	Regulation of supramolecular fiber organization	8	368	0.7	0.0042	CSF3,APOA1,APOE,ICAM1,APP,CLU,PARK7,CRYAB
GO:0006066	Alcohol metabolic process	7	324	0.7	0.0095	APOA1,CAT,APOE,APP,APOA4,APOA2,PARK7
GO:0090257	Regulation of muscle system process	5	231	0.7	0.0468	ENO1,SOD1,AGT,FOXO1,NOS1
GO:0043903	Regulation of symbiotic process	5	230	0.7	0.0460	GAPDH,APOE,CRP,CXCL8,TNF
GO:0051240	Positive regulation of multicellular organismal process	37	1770	0.69	2.00e-14	HGF,CSF3,IFNG,GAPDH,ENO1,TICAM1,HSPB1,APOE,SERPINF1,THBS1,IL1B,ICAM1,SOD1,DDAH1,APP,CA2,PRDX2,CD14,CXCL8,F2,CLU,PKM,PDGFB,JAK1,PDGFA,FN1,AGT,APOA2,HSPD1,IL6,ADIPOQ,TNF,IL10,PARK7,ANGPT1,NOS1,VEGFA
GO:0009967	Positive regulation of signal transduction	35	1654	0.69	9.56e-14	HGF,CSF3,CCL2,VTN,IFNG,APOA1,CAT,TICAM1,APOE,THBS1,IL1B,ICAM1,SOD1,APP,PRDX2,CD14,YWHAG,F2,CLU,PDGFB,PDGFA,MAP3K5,AGT,PSAP,YWHAZ,IL6,ADIPOQ,TNF,ESR1,IL10,PARK7,ANGPT1,BIRC2,NOS1,VEGFA
GO:0002682	Regulation of immune system process	32	1514	0.69	2.12e-12	CSF3,CCL2,VTN,IFNG,APOA1,TICAM1,APOE,CRP,THBS1,IL1B,ICAM1,SOD1,APP,CA2,VCAM1,COL1A2,PRDX2,CXCL8,F2,CLU,SELE,JAK1,APOA2,HSPD1,IL6,ADIPOQ,TNF,IL10,PARK7,ANGPT1,BIRC2,VEGFA
GO:0002684	Positive regulation of immune system process	20	949	0.69	2.09e-07	CSF3,CCL2,IFNG,TICAM1,CRP,THBS1,IL1B,ICAM1,APP,CA2,VCAM1,CXCL8,CLU,SELE,HSPD1,IL6,TNF,IL10,PARK7,VEGFA
GO:0016477	Cell migration	19	896	0.69	4.63e-07	HGF,CCL2,VTN,APOA1,THBS1,IL1B,ICAM1,VCAM1,COL1A2,CXCL8,F2,PDGFB,SELE,FN1,IL6,TNF,IL10,ANGPT1,VEGFA
GO:0051129	Negative regulation of cellular component organization	15	713	0.69	1.66e-05	HGF,APOA1,APOE,THBS1,IL1B,APP,CLU,APOA4,APOA2,APOM,TNF,PARK7,CRYAB,BIRC2,VEGFA
GO:0002275	Myeloid cell activation involved in immune response	11	522	0.69	0.00045	ALDOC,IFNG,CAT,TICAM1,CD14,PKM,HBB,PRDX6,HP,PSAP,ALDOA
GO:0060249	Anatomical structure homeostasis	8	380	0.69	0.0051	HSPB1,PRDX1,SOD1,ALB,ALDOA,IL6,ANGPT1,VEGFA
GO:0010721	Negative regulation of cell development	7	330	0.69	0.0105	APOE,IL1B,APP,F2,IL6,TNF,VEGFA
GO:0010976	Positive regulation of neuron projection development	6	288	0.69	0.0247	HGF,APOE,SERPINF1,FN1,AGT,VEGFA
GO:0050768	Negative regulation of neurogenesis	6	287	0.69	0.0243	APOE,IL1B,APP,F2,IL6,TNF
GO:1902531	Regulation of intracellular signal transduction	37	1807	0.68	3.29e-14	HGF,CRYBA1,CSF3,CCL2,ENO1,APOA1,CAT,TICAM1,HSPB1,APOE,THBS1,PRDX1,IL1B,ICAM1,SOD1,APP,PRDX2,CD14,F2,CLU,PDGFB,PDGFA,FN1,MAP3K5,AGT,FOXO1,PSAP,YWHAZ,IL6,ADIPOQ,TNF,ESR1,PARK7,ANGPT1,BIRC2,NOS1,VEGFA
GO:0051130	Positive regulation of cellular component organization	25	1209	0.68	3.35e-09	HGF,CSF3,VTN,IFNG,APOA1,APOE,SERPINF1,IL1B,ICAM1,APP,CD14,YWHAG,CLU,PDGFB,SELE,FN1,AGT,YWHAZ,IL6,TNF,ESR1,PARK7,ANGPT1,NOS1,VEGFA
GO:0002252	Immune effector process	20	969	0.68	2.84e-07	ALDOC,IFNG,CAT,TICAM1,CRP,PRDX1,ICAM1,APP,PRDX2,CD14,F2,CLU,PKM,HBB,PRDX6,HP,HSPD1,PSAP,ALDOA,IL6
GO:0002694	Regulation of leukocyte activation	11	530	0.68	0.00050	CCL2,IFNG,TICAM1,THBS1,IL1B,SOD1,VCAM1,PRDX2,HSPD1,IL6,IL10
GO:0046649	Lymphocyte activation	8	390	0.68	0.0058	PRDX1,ICAM1,VCAM1,PRDX2,HSPD1,PSAP,IL6,IL10
GO:1904062	Regulation of cation transmembrane transport	7	337	0.68	0.0116	CCL2,IFNG,APP,F2,AGT,PARK7,NOS1
GO:0016042	Lipid catabolic process	6	294	0.68	0.0270	APOE,PRDX6,APOA4,APOA2,PSAP,ADIPOQ
GO:0023056	Positive regulation of signaling	37	1831	0.67	4.66e-14	HGF,CSF3,CCL2,VTN,IFNG,GAPDH,APOA1,CAT,TICAM1,APOE,THBS1,IL1B,ICAM1,SOD1,APP,CA2,PRDX2,CD14,YWHAG,F2,CLU,PDGFB,PDGFA,MAP3K5,AGT,PSAP,YWHAZ,IL6,ADIPOQ,TNF,ESR1,IL10,PARK7,ANGPT1,BIRC2,NOS1,VEGFA
GO:0010647	Positive regulation of cell communication	37	1823	0.67	4.16e-14	HGF,CSF3,CCL2,VTN,IFNG,GAPDH,APOA1,CAT,TICAM1,APOE,THBS1,IL1B,ICAM1,SOD1,APP,CA2,PRDX2,CD14,YWHAG,F2,CLU,PDGFB,PDGFA,MAP3K5,AGT,PSAP,YWHAZ,IL6,ADIPOQ,TNF,ESR1,IL10,PARK7,ANGPT1,BIRC2,NOS1,VEGFA
GO:0043085	Positive regulation of catalytic activity	30	1489	0.67	4.77e-11	HGF,CCL2,IFNG,APOA1,APOE,THBS1,IL1B,ICAM1,SOD1,APP,PRDX2,F2,CLU,PDGFB,SELE,PDGFA,FN1,APOA4,MAP3K5,AGT,APOA2,HSPD1,PSAP,ADIPOQ,TNF,ESR1,PARK7,ANGPT1,NOS1,VEGFA
GO:0009719	Response to endogenous stimulus	29	1447	0.67	1.38e-10	TIMP1,MMP2,CCL2,APOA1,CAT,TICAM1,SERPINF1,THBS1,ICAM1,SOD1,APP,CA2,VCAM1,COL1A2,YWHAG,CXCL8,PKM,COL4A2,AGT,APOA2,FOXO1,HSPD1,IL6,ADIPOQ,TNF,ESR1,IL10,LDHA,NOS1
GO:0009628	Response to abiotic stimulus	23	1147	0.67	3.30e-08	MMP2,CAT,SERPINF1,THBS1,IL1B,ICAM1,SOD1,APP,CA2,CD14,PKM,AGT,PGK1,FOXO1,SOD3,HSPD1,ADIPOQ,TNF,CRYAB,LDHA,BIRC2,NOS1,VEGFA
GO:0009894	Regulation of catabolic process	21	1038	0.67	1.64e-07	TIMP1,HGF,IFNG,GAPDH,APOA1,TICAM1,HSPB1,APOE,IL1B,APP,CLU,HP,APOA4,APOA2,FOXO1,PSAP,YWHAZ,IL6,TNF,IL10,PARK7
GO:0019725	Cellular homeostasis	18	895	0.67	2.25e-06	CCL2,APOE,SERPINF1,PRDX1,ICAM1,KNG1,SOD1,APP,CA2,PRDX2,F2,PRDX6,AGT,FOXO1,ALDOA,IL6,ESR1,NOS1
GO:0045087	Innate immune response	14	703	0.67	6.83e-05	CCL2,IFNG,GAPDH,TICAM1,CRP,PRDX1,ICAM1,APP,VCAM1,CD14,CLU,JAK1,APOA4,MAP3K5
GO:0008285	Negative regulation of cell population proliferation	14	696	0.67	6.19e-05	CCL2,IFNG,APOE,SERPINF1,CRP,THBS1,IL1B,DDAH1,APP,CXCL8,IL6,ADIPOQ,TNF,IL10
GO:0043269	Regulation of ion transport	14	696	0.67	6.19e-05	CCL2,IFNG,APOA1,APOE,THBS1,IL1B,ICAM1,APP,CA2,F2,PDGFB,AGT,PARK7,NOS1
GO:0002520	Immune system development	13	652	0.67	0.00015	CSF3,IFNG,SOD1,APP,VCAM1,PRDX2,HSPD1,PSAP,IL6,TNF,IL10,ANGPT1,VEGFA
GO:0044089	Positive regulation of cellular component biogenesis	11	542	0.67	0.00060	CSF3,IFNG,APOA1,APOE,ICAM1,CLU,AGT,TNF,ESR1,PARK7,VEGFA
GO:0042119	Neutrophil activation	10	497	0.67	0.0014	ALDOC,CAT,CD14,CXCL8,PKM,HBB,PRDX6,HP,PSAP,ALDOA
GO:0008283	Cell population proliferation	10	493	0.67	0.0013	HGF,APOA1,PRDX1,PRDX2,CLU,AGT,HSPD1,TNF,ESR1,IL10
GO:0002683	Negative regulation of immune system process	9	450	0.67	0.0032	CCL2,APOA1,THBS1,PRDX2,APOA2,ADIPOQ,TNF,IL10,ANGPT1
GO:0050804	Modulation of chemical synaptic transmission	9	446	0.67	0.0030	CCL2,APOE,IL1B,APP,CA2,YWHAG,AGT,ADIPOQ,TNF
GO:0003012	Muscle system process	6	297	0.67	0.0281	IL1B,SOD1,AGT,ALDOA,CRYAB,NOS1
GO:0070887	Cellular response to chemical stimulus	57	2919	0.66	5.46e-24	TIMP1,MMP2,HGF,CSF3,CCL2,IFNG,GAPDH,CAT,TICAM1,HSPB1,HBA2,APOE,SERPINF1,THBS1,PRDX1,IL1B,ICAM1,SOD1,APP,CA2,VCAM1,ALB,COL1A2,PRDX2,CD14,YWHAG,CXCL8,PKM,PDGFB,HBB,PRDX6,JAK1,FN1,HP,APOA4,MAP3K5,COL4A2,AGT,PGK1,ROMO1,APOM,FOXO1,HBD,SOD3,GPX3,HSPD1,PSAP,YWHAZ,IL6,ADIPOQ,TNF,ESR1,IL10,PARK7,BIRC2,NOS1,VEGFA
GO:0009605	Response to external stimulus	45	2310	0.66	3.67e-17	HGF,CSF3,CCL2,IFNG,GAPDH,ENO1,APOA1,CAT,TICAM1,HSPB1,APOE,CRP,THBS1,PRDX1,IL1B,ICAM1,KNG1,APP,VCAM1,ALB,PRDX2,CD14,CXCL8,F2,CLU,PKM,PDGFB,SELE,JAK1,PDGFA,HP,APOA4,MAP3K5,AGT,ROMO1,FOXO1,HSPD1,IL6,ADIPOQ,TNF,IL10,ANGPT1,LDHA,NOS1,VEGFA
GO:0044093	Positive regulation of molecular function	36	1842	0.66	2.65e-13	HGF,CSF3,CCL2,VTN,IFNG,APOA1,CAT,TICAM1,APOE,THBS1,IL1B,ICAM1,SOD1,APP,PRDX2,F2,CLU,PDGFB,SELE,PDGFA,FN1,APOA4,MAP3K5,AGT,APOA2,HSPD1,PSAP,IL6,ADIPOQ,TNF,ESR1,IL10,PARK7,ANGPT1,NOS1,VEGFA
GO:0019220	Regulation of phosphate metabolic process	36	1816	0.66	1.84e-13	HGF,CRYBA1,CSF3,CCL2,VTN,IFNG,ENO1,APOA1,HSPB1,APOE,THBS1,PRDX1,IL1B,ICAM1,SOD1,APP,PRDX2,YWHAG,F2,CLU,PDGFB,PDGFA,FN1,MAP3K5,AGT,PGK1,FOXO1,PSAP,YWHAZ,IL6,ADIPOQ,TNF,PARK7,ANGPT1,NOS1,VEGFA
GO:0042127	Regulation of cell population proliferation	32	1642	0.66	1.55e-11	TIMP1,MMP2,CSF3,CCL2,IFNG,TICAM1,APOE,SERPINF1,CRP,THBS1,IL1B,DDAH1,APP,VCAM1,CXCL8,F2,CLU,PDGFB,PDGFA,FN1,MAP3K5,AGT,ROMO1,FOXO1,IL6,ADIPOQ,TNF,ESR1,IL10,ANGPT1,BIRC2,VEGFA
GO:0032270	Positive regulation of cellular protein metabolic process	32	1635	0.66	1.43e-11	HGF,CSF3,CCL2,VTN,IFNG,ENO1,TICAM1,APOE,THBS1,IL1B,KLKB1,ICAM1,SOD1,APP,PRDX2,F2,CLU,PDGFB,PDGFA,FN1,MAP3K5,AGT,HSPD1,PSAP,IL6,ADIPOQ,TNF,PARK7,ANGPT1,BIRC2,NOS1,VEGFA
GO:0051345	Positive regulation of hydrolase activity	15	772	0.66	4.03e-05	CCL2,IFNG,APOA1,ICAM1,APP,SELE,FN1,APOA4,MAP3K5,AGT,HSPD1,PSAP,TNF,ESR1,VEGFA
GO:0007423	Sensory organ development	11	563	0.66	0.00082	CRYBB1,CRYBA1,SERPINF1,SOD1,CRYGC,CRYBA4,CRYGS,PSAP,CRYBB2,CRYAB,VEGFA
GO:0034248	Regulation of cellular amide metabolic process	9	456	0.66	0.0035	IFNG,GAPDH,HSPB1,APOE,THBS1,APP,CLU,IL6,TNF
GO:0031399	Regulation of protein modification process	36	1870	0.65	3.99e-13	HGF,CRYBA1,CSF3,CCL2,VTN,IFNG,APOA1,TICAM1,HSPB1,APOE,THBS1,PRDX1,IL1B,ICAM1,SOD1,APP,PRDX2,YWHAG,F2,CLU,PDGFB,PDGFA,FN1,MAP3K5,AGT,FOXO1,PSAP,YWHAZ,IL6,ADIPOQ,TNF,PARK7,ANGPT1,BIRC2,NOS1,VEGFA
GO:0051247	Positive regulation of protein metabolic process	33	1715	0.65	8.52e-12	HGF,CSF3,CCL2,VTN,IFNG,ENO1,TICAM1,APOE,THBS1,IL1B,KLKB1,ICAM1,SOD1,APP,PRDX2,F2,CLU,PDGFB,PDGFA,FN1,MAP3K5,AGT,FOXO1,HSPD1,PSAP,IL6,ADIPOQ,TNF,PARK7,ANGPT1,BIRC2,NOS1,VEGFA
GO:0051093	Negative regulation of developmental process	19	983	0.65	1.72e-06	TIMP1,IFNG,APOE,SERPINF1,CRP,THBS1,IL1B,APP,PRDX2,F2,PDGFB,COL4A2,AGT,PGK1,FOXO1,IL6,ADIPOQ,TNF,VEGFA
GO:0010638	Positive regulation of organelle organization	12	633	0.65	0.00049	CSF3,APOA1,IL1B,ICAM1,APP,YWHAG,PDGFB,YWHAZ,TNF,PARK7,NOS1,VEGFA
GO:0048534	Hematopoietic or lymphoid organ development	12	619	0.65	0.00041	CSF3,IFNG,SOD1,APP,VCAM1,PRDX2,PSAP,IL6,TNF,IL10,ANGPT1,VEGFA
GO:0044283	Small molecule biosynthetic process	11	572	0.65	0.00093	ALDOC,GAPDH,ENO1,APOA1,IL1B,PKM,APOA4,PGK1,ALDOA,PARK7,ENO2
GO:1903827	Regulation of cellular protein localization	11	568	0.65	0.00088	IFNG,IL1B,APP,YWHAG,F2,YWHAZ,ADIPOQ,TNF,PARK7,ANGPT1,VEGFA
GO:0090066	Regulation of anatomical structure size	10	516	0.65	0.0019	CSF3,APOE,CRP,ICAM1,KNG1,SOD1,FN1,AGT,NOS1,VEGFA
GO:0048608	Reproductive structure development	8	420	0.65	0.0087	ICAM1,SOD1,PDGFB,PSAP,ESR1,IL10,BIRC2,VEGFA
GO:0043312	Neutrophil degranulation	9	484	0.64	0.0051	ALDOC,CAT,CD14,PKM,HBB,PRDX6,HP,PSAP,ALDOA
GO:0045666	Positive regulation of neuron differentiation	7	377	0.64	0.0201	HGF,APOE,SERPINF1,APP,FN1,AGT,VEGFA
GO:0002250	Adaptive immune response	6	317	0.64	0.0372	IFNG,CRP,ICAM1,CLU,HSPD1,IL6
GO:0035239	Tube morphogenesis	12	656	0.63	0.00067	MMP2,CCL2,APOE,THBS1,CXCL8,PDGFA,FN1,COL4A2,YWHAZ,ESR1,ANGPT1,VEGFA
GO:1903706	Regulation of hemopoiesis	9	493	0.63	0.0056	CSF3,IFNG,THBS1,IL1B,SOD1,CA2,PRDX2,ADIPOQ,TNF
GO:0071310	Cellular response to organic substance	42	2369	0.62	1.85e-14	TIMP1,MMP2,HGF,CSF3,CCL2,IFNG,GAPDH,CAT,TICAM1,HSPB1,SERPINF1,THBS1,IL1B,ICAM1,SOD1,APP,CA2,VCAM1,COL1A2,CD14,YWHAG,CXCL8,PKM,PDGFB,JAK1,FN1,MAP3K5,COL4A2,AGT,FOXO1,HSPD1,PSAP,YWHAZ,IL6,ADIPOQ,TNF,ESR1,IL10,PARK7,BIRC2,NOS1,VEGFA
GO:0048584	Positive regulation of response to stimulus	40	2257	0.62	9.92e-14	HGF,CSF3,CCL2,VTN,IFNG,APOA1,CAT,TICAM1,HSPB1,APOE,CRP,THBS1,IL1B,KLKB1,ICAM1,SOD1,APP,PRDX2,CD14,YWHAG,CXCL8,F2,CLU,PDGFB,PDGFA,MAP3K5,AGT,HSPD1,PSAP,YWHAZ,IL6,ADIPOQ,TNF,ESR1,IL10,PARK7,ANGPT1,BIRC2,NOS1,VEGFA
GO:0044419	Interspecies interaction between organisms	34	1899	0.62	2.04e-11	CSF3,CCL2,IFNG,GAPDH,ENO1,TICAM1,HSPB1,APOE,CRP,PRDX1,IL1B,ICAM1,KNG1,APP,VCAM1,PRDX2,CD14,CXCL8,F2,CLU,SELE,JAK1,FN1,HP,APOA4,MAP3K5,APOA2,ROMO1,HSPD1,IL6,ADIPOQ,TNF,IL10,NOS1
GO:0051049	Regulation of transport	32	1776	0.62	1.03e-10	CCL2,VTN,IFNG,GAPDH,APOA1,APOE,THBS1,IL1B,ICAM1,SOD1,APP,CA2,HSPB4,CD14,YWHAG,F2,CLU,PDGFB,SELE,APOA4,AGT,APOA2,YWHAZ,IL6,ADIPOQ,TNF,IL10,PARK7,ANGPT1,CRYAB,NOS1,VEGFA
GO:0051094	Positive regulation of developmental process	25	1389	0.62	4.15e-08	HGF,CSF3,IFNG,APOA1,HSPB1,APOE,SERPINF1,THBS1,IL1B,DDAH1,APP,CA2,CXCL8,PKM,PDGFB,JAK1,PDGFA,FN1,MAP3K5,AGT,IL6,ADIPOQ,TNF,IL10,VEGFA
GO:0009968	Negative regulation of signal transduction	23	1271	0.62	1.92e-07	HGF,CRYBA1,ENO1,APOA1,TICAM1,HSPB1,APOE,THBS1,IL1B,ICAM1,APP,PRDX2,CD14,CXCL8,CLU,AGT,FOXO1,IL6,ADIPOQ,TNF,ESR1,IL10,PARK7
GO:0045596	Negative regulation of cell differentiation	13	728	0.62	0.00041	IFNG,APOE,CRP,IL1B,APP,PRDX2,F2,PDGFB,FOXO1,IL6,ADIPOQ,TNF,VEGFA
GO:0010959	Regulation of metal ion transport	7	391	0.62	0.0242	CCL2,IFNG,ICAM1,F2,PDGFB,AGT,NOS1
GO:0006950	Response to stress	61	3485	0.61	5.02e-24	TIMP1,MMP2,CCL2,IFNG,GAPDH,APOA1,CAT,TICAM1,HSPB1,HBA2,APOE,CRP,THBS1,VWF,PRDX1,IL1B,KLKB1,ICAM1,KNG1,SOD1,APP,CA2,VCAM1,ALB,COL1A2,PRDX2,CD14,CXCL8,F2,CLU,PKM,PDGFB,SELE,HBB,PRDX6,JAK1,PDGFA,FN1,HP,APOA4,MAP3K5,AGT,APOA2,PGK1,ROMO1,FOXO1,HBD,SOD3,GPX3,HSPD1,YWHAZ,IL6,ADIPOQ,TNF,IL10,PARK7,CRYAB,LDHA,BIRC2,NOS1,VEGFA
GO:0042592	Homeostatic process	29	1676	0.61	3.75e-09	CCL2,APOA1,HSPB1,APOE,SERPINF1,PRDX1,IL1B,ICAM1,KNG1,SOD1,APP,CA2,ALB,PRDX2,F2,PRDX6,APOA4,AGT,APOA2,APOM,FOXO1,ALDOA,IL6,ADIPOQ,ESR1,PARK7,ANGPT1,NOS1,VEGFA
GO:0044087	Regulation of cellular component biogenesis	17	971	0.61	2.97e-05	CSF3,IFNG,APOA1,TICAM1,APOE,THBS1,IL1B,ICAM1,APP,CLU,AGT,TNF,ESR1,PARK7,CRYAB,BIRC2,VEGFA
GO:0019752	Carboxylic acid metabolic process	15	853	0.61	0.00012	HGF,ALDOC,GAPDH,ENO1,IL1B,DDAH1,PKM,PGK1,ALDOA,LDHB,ADIPOQ,PARK7,ENO2,LDHA,NOS1
GO:0030097	Hemopoiesis	10	570	0.61	0.0037	CSF3,IFNG,APP,VCAM1,PSAP,IL6,TNF,IL10,ANGPT1,VEGFA
GO:0007169	Transmembrane receptor protein tyrosine kinase signaling pathway	9	518	0.61	0.0075	MMP2,HGF,HSPB1,PDGFB,PDGFA,COL4A2,FOXO1,ANGPT1,VEGFA
GO:0010033	Response to organic substance	52	3011	0.6	1.20e-18	TIMP1,MMP2,HGF,CSF3,CCL2,IFNG,GAPDH,APOA1,CAT,TICAM1,HSPB1,SERPINF1,THBS1,IL1B,ICAM1,SOD1,APP,CA2,VCAM1,COL1A2,PRDX2,CD14,YWHAG,CXCL8,CLU,PKM,PDGFB,SELE,JAK1,FN1,APOA4,MAP3K5,COL4A2,AGT,APOA2,APOM,FOXO1,GPX3,HSPD1,PSAP,YWHAZ,IL6,ADIPOQ,TNF,ESR1,IL10,PARK7,CRYAB,LDHA,BIRC2,NOS1,VEGFA
GO:0002376	Immune system process	42	2481	0.6	6.35e-14	CSF3,CCL2,VTN,ALDOC,IFNG,GAPDH,CAT,TICAM1,CRP,THBS1,PRDX1,IL1B,ICAM1,KNG1,SOD1,APP,VCAM1,COL1A2,PRDX2,CD14,CXCL8,F2,CLU,PKM,PDGFB,SELE,HBB,PRDX6,JAK1,FN1,HP,APOA4,MAP3K5,ROMO1,HSPD1,PSAP,ALDOA,IL6,TNF,IL10,ANGPT1,VEGFA
GO:0050790	Regulation of catalytic activity	41	2386	0.6	9.92e-14	TIMP1,HGF,CCL2,VTN,IFNG,GAPDH,APOA1,HSPB1,APOE,SERPINF1,THBS1,IL1B,ICAM1,KNG1,SOD1,DDAH1,APP,PRDX2,YWHAG,F2,CLU,PDGFB,SELE,PDGFA,FN1,HP,APOA4,MAP3K5,AGT,APOA2,HSPD1,PSAP,ADIPOQ,TNF,ESR1,PARK7,ANGPT1,CRYAB,BIRC2,NOS1,VEGFA
GO:0043436	Oxoacid metabolic process	16	944	0.6	8.89e-05	HGF,ALDOC,GAPDH,ENO1,IL1B,DDAH1,PKM,PGK1,ALDOA,LDHB,ADIPOQ,PARK7,ANGPT1,ENO2,LDHA,NOS1
GO:0032880	Regulation of protein localization	16	934	0.6	7.89e-05	IFNG,GAPDH,APOE,IL1B,APP,CD14,YWHAG,F2,YWHAZ,IL6,ADIPOQ,TNF,IL10,PARK7,ANGPT1,VEGFA
GO:0072359	Circulatory system development	15	872	0.6	0.00015	MMP2,CCL2,APOE,THBS1,COL1A2,CXCL8,PDGFB,PDGFA,FN1,COL4A2,AGT,FOXO1,YWHAZ,ANGPT1,VEGFA
GO:0050767	Regulation of neurogenesis	14	828	0.6	0.00035	HGF,IFNG,APOE,SERPINF1,IL1B,APP,YWHAG,F2,FN1,AGT,IL6,TNF,NOS1,VEGFA
GO:1901615	Organic hydroxy compound metabolic process	8	467	0.6	0.0157	APOA1,CAT,APOE,APP,APOA4,APOA2,PARK7,LDHA
GO:0015711	Organic anion transport	8	465	0.6	0.0153	APOA1,HBA2,APOE,CA2,HBB,APOA4,APOA2,PSAP
GO:0002831	Regulation of response to biotic stimulus	7	406	0.6	0.0286	IFNG,APOE,IL1B,PRDX2,JAK1,HSPD1,BIRC2
GO:0032268	Regulation of cellular protein metabolic process	45	2693	0.59	7.07e-15	TIMP1,HGF,CRYBA1,CSF3,CCL2,VTN,IFNG,GAPDH,ENO1,APOA1,TICAM1,HSPB1,APOE,SERPINF1,THBS1,PRDX1,IL1B,KLKB1,ICAM1,KNG1,SOD1,APP,PRDX2,YWHAG,F2,CLU,PDGFB,PDGFA,FN1,MAP3K5,AGT,FOXO1,HSPD1,PSAP,YWHAZ,IL6,ADIPOQ,TNF,IL10,PARK7,ANGPT1,CRYAB,BIRC2,NOS1,VEGFA
GO:0040011	Locomotion	21	1251	0.59	2.83e-06	HGF,CCL2,VTN,APOA1,THBS1,IL1B,ICAM1,APP,VCAM1,COL1A2,CXCL8,F2,PDGFB,SELE,PDGFA,FN1,IL6,TNF,IL10,ANGPT1,VEGFA
GO:0060284	Regulation of cell development	16	956	0.59	0.00010	HGF,IFNG,APOA1,APOE,SERPINF1,IL1B,APP,YWHAG,F2,FN1,AGT,IL6,ADIPOQ,TNF,NOS1,VEGFA
GO:0034765	Regulation of ion transmembrane transport	8	477	0.59	0.0176	CCL2,IFNG,THBS1,APP,F2,AGT,PARK7,NOS1
GO:0001558	Regulation of cell growth	7	423	0.59	0.0350	ENO1,APOE,F2,FN1,AGT,CRYAB,VEGFA
GO:0051239	Regulation of multicellular organismal process	53	3227	0.58	3.06e-18	TIMP1,HGF,CRYBA1,CSF3,VTN,IFNG,GAPDH,ENO1,APOA1,TICAM1,HSPB1,APOE,SERPINF1,CRP,THBS1,IL1B,KLKB1,ICAM1,KNG1,SOD1,DDAH1,APP,CA2,PRDX2,CD14,YWHAG,CXCL8,F2,CLU,PKM,PDGFB,JAK1,PDGFA,FN1,APOA4,COL4A2,AGT,APOA2,PGK1,APOM,FOXO1,HSPD1,YWHAZ,IL6,ADIPOQ,TNF,ESR1,IL10,PARK7,ANGPT1,BIRC2,NOS1,VEGFA
GO:2000026	Regulation of multicellular organismal development	34	2096	0.58	2.60e-10	TIMP1,HGF,CSF3,IFNG,APOA1,HSPB1,APOE,SERPINF1,THBS1,IL1B,SOD1,DDAH1,APP,CA2,PRDX2,YWHAG,CXCL8,F2,PKM,PDGFB,JAK1,PDGFA,FN1,COL4A2,AGT,PGK1,YWHAZ,IL6,ADIPOQ,TNF,ESR1,IL10,NOS1,VEGFA
GO:0016310	Phosphorylation	21	1275	0.58	3.79e-06	HGF,CCL2,ALDOC,GAPDH,ENO1,IL1B,APP,PKM,PDGFB,JAK1,PDGFA,MAP3K5,AGT,PGK1,ALDOA,YWHAZ,TNF,ANGPT1,CRYAB,ENO2,LDHA
GO:0007155	Cell adhesion	15	925	0.58	0.00027	CCL2,VTN,HSPB1,THBS1,VWF,IL1B,ICAM1,APP,VCAM1,SELE,HBB,FN1,APOA4,TNF,ANGPT1
GO:0006915	Apoptotic process	15	918	0.58	0.00025	IFNG,GAPDH,TICAM1,IL1B,APP,CD14,CLU,MAP3K5,FOXO1,HSPD1,IL6,TNF,IL10,CRYAB,BIRC2
GO:0035295	Tube development	14	851	0.58	0.00045	MMP2,CCL2,CAT,APOE,THBS1,CXCL8,PDGFA,FN1,COL4A2,YWHAZ,TNF,ESR1,ANGPT1,VEGFA
GO:0016192	Vesicle-mediated transport	29	1805	0.57	1.74e-08	TIMP1,HGF,VTN,ALDOC,APOA1,CAT,HBA2,APOE,CRP,THBS1,VWF,KNG1,SOD1,APP,ALB,CD14,CXCL8,F2,CLU,PKM,PDGFB,HBB,PRDX6,PDGFA,FN1,HP,PSAP,ALDOA,VEGFA
GO:0048878	Chemical homeostasis	18	1124	0.57	4.54e-05	APOA1,APOE,SERPINF1,ICAM1,KNG1,SOD1,APP,CA2,F2,APOA4,AGT,APOA2,APOM,FOXO1,ADIPOQ,ESR1,PARK7,VEGFA
GO:0045597	Positive regulation of cell differentiation	16	993	0.57	0.00015	HGF,CSF3,IFNG,APOA1,APOE,SERPINF1,IL1B,APP,CA2,FN1,MAP3K5,AGT,IL6,ADIPOQ,TNF,VEGFA
GO:0051960	Regulation of nervous system development	15	942	0.57	0.00033	HGF,IFNG,APOE,SERPINF1,IL1B,APP,YWHAG,F2,FN1,AGT,YWHAZ,IL6,TNF,NOS1,VEGFA
GO:0048646	Anatomical structure formation involved in morphogenesis	14	883	0.57	0.00065	MMP2,CCL2,VTN,THBS1,CXCL8,PDGFA,FN1,COL4A2,FOXO1,PSAP,YWHAZ,ANGPT1,NOS1,VEGFA
GO:1903530	Regulation of secretion by cell	10	630	0.57	0.0072	IFNG,GAPDH,APOE,IL1B,CD14,AGT,IL6,ADIPOQ,TNF,IL10
GO:0032870	Cellular response to hormone stimulus	9	569	0.57	0.0134	SERPINF1,ICAM1,CA2,YWHAG,PKM,AGT,FOXO1,ADIPOQ,ESR1
GO:0098609	Cell-cell adhesion	8	505	0.57	0.0241	HSPB1,IL1B,ICAM1,VCAM1,SELE,HBB,APOA4,TNF
GO:0022604	Regulation of cell morphogenesis	8	498	0.57	0.0222	CCL2,APOA1,APOE,ICAM1,F2,FN1,ALDOA,VEGFA
GO:0050793	Regulation of developmental process	41	2648	0.56	2.48e-12	TIMP1,HGF,CSF3,CCL2,IFNG,APOA1,HSPB1,APOE,SERPINF1,CRP,THBS1,IL1B,ICAM1,SOD1,DDAH1,APP,CA2,PRDX2,YWHAG,CXCL8,F2,PKM,PDGFB,JAK1,PDGFA,FN1,MAP3K5,COL4A2,AGT,PGK1,FOXO1,ALDOA,YWHAZ,IL6,ADIPOQ,TNF,ESR1,IL10,BIRC2,NOS1,VEGFA
GO:0003008	System process	30	1942	0.56	1.90e-08	CRYBB1,CRYBA1,CCL2,APOE,SERPINF1,CRP,IL1B,ICAM1,KNG1,SOD1,CRYGC,DDAH1,APP,HSPB4,COL1A2,PDGFB,HBB,CRYBA4,AGT,CRYGS,PSAP,ALDOA,YWHAZ,CRYBB2,ADIPOQ,TNF,ANGPT1,CRYAB,NOS1,VEGFA
GO:0033554	Cellular response to stress	27	1725	0.56	1.29e-07	MMP2,CCL2,APOA1,CAT,THBS1,PRDX1,ICAM1,SOD1,CA2,ALB,PRDX2,CXCL8,PRDX6,APOA4,MAP3K5,AGT,PGK1,ROMO1,FOXO1,SOD3,GPX3,HSPD1,IL6,TNF,PARK7,CRYAB,VEGFA
GO:0048568	Embryonic organ development	7	448	0.56	0.0457	SOD1,CXCL8,PDGFB,PDGFA,TNF,IL10,VEGFA
GO:0051128	Regulation of cellular component organization	37	2402	0.55	8.39e-11	HGF,CSF3,VTN,IFNG,ENO1,APOA1,TICAM1,APOE,SERPINF1,THBS1,IL1B,ICAM1,APP,CD14,YWHAG,F2,CLU,PDGFB,SELE,PDGFA,FN1,APOA4,AGT,APOA2,APOM,YWHAZ,IL6,TNF,ESR1,IL10,PARK7,ANGPT1,CRYAB,ENO2,BIRC2,NOS1,VEGFA
GO:0035556	Intracellular signal transduction	26	1712	0.55	4.57e-07	HGF,CCL2,TICAM1,HSPB1,APOE,IL1B,DDAH1,APP,VCAM1,COL1A2,CD14,CXCL8,CLU,PDGFB,SELE,JAK1,PDGFA,MAP3K5,AGT,YWHAZ,TNF,PARK7,ANGPT1,CRYAB,BIRC2,NOS1
GO:0071495	Cellular response to endogenous stimulus	18	1181	0.55	8.50e-05	MMP2,CCL2,SERPINF1,ICAM1,SOD1,APP,CA2,VCAM1,COL1A2,YWHAG,CXCL8,PKM,COL4A2,AGT,FOXO1,ADIPOQ,TNF,ESR1
GO:0012501	Programmed cell death	16	1054	0.55	0.00030	IFNG,GAPDH,TICAM1,IL1B,APP,CD14,CLU,PKM,MAP3K5,FOXO1,HSPD1,IL6,TNF,IL10,CRYAB,BIRC2
GO:0010817	Regulation of hormone levels	8	524	0.55	0.0290	IFNG,IL1B,AGT,IL6,ADIPOQ,TNF,ESR1,PARK7
GO:0042221	Response to chemical	65	4333	0.54	4.15e-23	Table S1.2 - Gene ontology enrichment analysis of the proteins found differentially expressed in vitreous collected from patients with Diabetic retinopathy (DR) and proliferative diabetic retinopathy (PDR) based on their biological process (STRING v11.5).
GO:0019637	Organophosphate metabolic process	13	870	0.54	0.0021	ALDOC,GAPDH,ENO1,APOA1,PKM,PRDX6,APOA4,APOA2,PGK1,ALDOA,PARK7,ENO2,LDHA
GO:0044403	Symbiotic process	13	865	0.54	0.0020	CCL2,GAPDH,TICAM1,HSPB1,APOE,CRP,ICAM1,F2,FN1,MAP3K5,APOA2,ROMO1,HSPD1
GO:0040008	Regulation of growth	10	676	0.54	0.0116	IFNG,ENO1,APOE,SOD1,APP,F2,FN1,AGT,CRYAB,VEGFA
GO:0050778	Positive regulation of immune response	9	607	0.54	0.0197	IFNG,TICAM1,CRP,IL1B,CLU,HSPD1,IL6,TNF,PARK7
GO:0032879	Regulation of localization	40	2740	0.53	3.34e-11	TIMP1,HGF,CCL2,VTN,IFNG,GAPDH,APOA1,HSPB1,APOE,SERPINF1,CRP,THBS1,IL1B,ICAM1,SOD1,APP,CA2,HSPB4,CD14,YWHAG,CXCL8,F2,CLU,PDGFB,SELE,PDGFA,FN1,APOA4,AGT,APOA2,YWHAZ,IL6,ADIPOQ,TNF,IL10,PARK7,ANGPT1,CRYAB,NOS1,VEGFA
GO:0006928	Movement of cell or subcellular component	22	1501	0.53	1.16e-05	HGF,CCL2,VTN,APOA1,HSPB1,THBS1,IL1B,ICAM1,SOD1,APP,VCAM1,COL1A2,CXCL8,F2,PDGFB,SELE,FN1,IL6,TNF,IL10,ANGPT1,VEGFA
GO:0055082	Cellular chemical homeostasis	11	753	0.53	0.0073	APOE,SERPINF1,ICAM1,KNG1,SOD1,APP,CA2,F2,AGT,FOXO1,ESR1
GO:0009966	Regulation of signal transduction	44	3107	0.52	3.28e-12	TIMP1,HGF,CRYBA1,CSF3,CCL2,VTN,IFNG,ENO1,APOA1,CAT,TICAM1,HSPB1,APOE,THBS1,PRDX1,IL1B,ICAM1,SOD1,APP,PRDX2,CD14,YWHAG,CXCL8,F2,CLU,PDGFB,JAK1,PDGFA,FN1,MAP3K5,AGT,FOXO1,PSAP,YWHAZ,IL6,ADIPOQ,TNF,ESR1,IL10,PARK7,ANGPT1,BIRC2,NOS1,VEGFA
GO:0010628	Positive regulation of gene expression	33	2337	0.52	1.68e-08	HGF,CSF3,IFNG,GAPDH,ENO1,TICAM1,HSPB1,APOE,CRP,THBS1,IL1B,KLKB1,SOD1,APP,CD14,CLU,PDGFB,PRDX6,FN1,MAP3K5,AGT,APOA2,FOXO1,HSPD1,IL6,ADIPOQ,TNF,ESR1,IL10,PARK7,ANGPT1,NOS1,VEGFA
GO:0009891	Positive regulation of biosynthetic process	29	2040	0.52	2.16e-07	HGF,CSF3,CCL2,IFNG,ENO1,APOA1,TICAM1,APOE,THBS1,IL1B,ICAM1,DDAH1,APP,F2,CLU,PDGFB,HBB,APOA4,MAP3K5,AGT,FOXO1,IL6,TNF,ESR1,IL10,PARK7,BIRC2,NOS1,VEGFA
GO:0044281	Small molecule metabolic process	24	1684	0.52	5.18e-06	HGF,ALDOC,GAPDH,ENO1,APOA1,CAT,APOE,IL1B,DDAH1,APP,CA2,PKM,APOA4,APOA2,PGK1,ALDOA,LDHB,ADIPOQ,TNF,PARK7,ANGPT1,ENO2,LDHA,NOS1
GO:0007166	Cell surface receptor signaling pathway	32	2325	0.51	5.81e-08	TIMP1,MMP2,HGF,CSF3,CCL2,IFNG,APOA1,TICAM1,HSPB1,IL1B,ICAM1,SOD1,APP,VCAM1,COL1A2,CD14,CXCL8,F2,PDGFB,JAK1,PDGFA,FN1,COL4A2,AGT,FOXO1,YWHAZ,IL6,TNF,IL10,ANGPT1,BIRC2,VEGFA
GO:0045595	Regulation of cell differentiation	26	1874	0.51	2.34e-06	HGF,CSF3,IFNG,APOA1,APOE,SERPINF1,CRP,THBS1,IL1B,SOD1,APP,CA2,PRDX2,YWHAG,F2,PDGFB,FN1,MAP3K5,AGT,FOXO1,IL6,ADIPOQ,TNF,BIRC2,NOS1,VEGFA
GO:0061024	Membrane organization	11	796	0.51	0.0109	APOA1,APOE,THBS1,SOD1,YWHAG,CLU,APOA4,APOA2,ROMO1,PSAP,YWHAZ
GO:0007167	Enzyme linked receptor protein signaling pathway	10	720	0.51	0.0174	MMP2,HGF,HSPB1,COL1A2,PDGFB,PDGFA,COL4A2,FOXO1,ANGPT1,VEGFA
GO:0007610	Behavior	8	572	0.51	0.0458	APOE,SERPINF1,THBS1,SOD1,APP,AGT,PSAP,PARK7
GO:0048513	Animal organ development	43	3197	0.5	3.76e-11	CRYBB1,TIMP1,MMP2,HGF,CRYBA1,CSF3,CCL2,VTN,IFNG,APOA1,CAT,SERPINF1,ICAM1,SOD1,CRYGC,APP,CA2,VCAM1,COL1A2,PRDX2,CXCL8,PKM,PDGFB,PDGFA,CRYBA4,FN1,AGT,APOA2,FOXO1,CRYGS,PSAP,YWHAZ,CRYBB2,IL6,ADIPOQ,TNF,ESR1,IL10,ANGPT1,CRYAB,LDHA,BIRC2,VEGFA
GO:0051649	Establishment of localization in cell	32	2375	0.5	9.44e-08	TIMP1,HGF,ALDOC,APOA1,CAT,HSPB1,APOE,THBS1,VWF,KNG1,SOD1,APP,ALB,CD14,YWHAG,F2,CLU,PKM,PDGFB,HBB,PRDX6,PDGFA,FN1,HP,AGT,ROMO1,HSPD1,PSAP,ALDOA,YWHAZ,PARK7,VEGFA
GO:0009056	Catabolic process	28	2042	0.5	8.52e-07	MMP2,ALDOC,GAPDH,ENO1,CAT,HBA2,APOE,PRDX1,DDAH1,PRDX2,CLU,PKM,HBB,PRDX6,APOA4,APOA2,PGK1,FOXO1,HBD,GPX3,PSAP,ALDOA,ADIPOQ,PARK7,ENO2,LDHA,BIRC2,NOS1
GO:0031328	Positive regulation of cellular biosynthetic process	27	2005	0.5	2.19e-06	HGF,CSF3,IFNG,ENO1,APOA1,TICAM1,APOE,THBS1,IL1B,ICAM1,DDAH1,APP,CLU,PDGFB,HBB,APOA4,MAP3K5,AGT,FOXO1,IL6,TNF,ESR1,IL10,PARK7,BIRC2,NOS1,VEGFA
GO:0060341	Regulation of cellular localization	14	1027	0.5	0.0027	IFNG,IL1B,APP,HSPB4,YWHAG,F2,YWHAZ,ADIPOQ,TNF,PARK7,ANGPT1,CRYAB,NOS1,VEGFA
GO:0006468	Protein phosphorylation	13	952	0.5	0.0044	HGF,CCL2,IL1B,APP,PDGFB,JAK1,PDGFA,MAP3K5,AGT,YWHAZ,TNF,ANGPT1,CRYAB
GO:0048583	Regulation of response to stimulus	55	4114	0.49	1.79e-15	TIMP1,HGF,CRYBA1,CSF3,CCL2,VTN,IFNG,ENO1,APOA1,CAT,TICAM1,HSPB1,APOE,SERPINF1,CRP,THBS1,PRDX1,IL1B,KLKB1,ICAM1,KNG1,SOD1,DDAH1,APP,VCAM1,COL1A2,PRDX2,CD14,YWHAG,CXCL8,F2,CLU,PDGFB,SELE,JAK1,PDGFA,FN1,MAP3K5,AGT,APOA2,FOXO1,HSPD1,PSAP,YWHAZ,IL6,ADIPOQ,TNF,ESR1,IL10,PARK7,ANGPT1,CRYAB,BIRC2,NOS1,VEGFA
GO:0031325	Positive regulation of cellular metabolic process	45	3413	0.49	1.51e-11	HGF,CSF3,CCL2,VTN,IFNG,ENO1,APOA1,TICAM1,APOE,CRP,THBS1,IL1B,KLKB1,ICAM1,SOD1,DDAH1,APP,PRDX2,F2,CLU,PDGFB,SELE,HBB,PRDX6,PDGFA,FN1,APOA4,MAP3K5,AGT,APOA2,PGK1,ROMO1,FOXO1,HSPD1,PSAP,IL6,ADIPOQ,TNF,ESR1,IL10,PARK7,ANGPT1,BIRC2,NOS1,VEGFA
GO:1901135	Carbohydrate derivative metabolic process	13	987	0.49	0.0059	HGF,ALDOC,GAPDH,ENO1,IL1B,PKM,PGK1,PSAP,ALDOA,PARK7,ANGPT1,ENO2,LDHA
GO:0065008	Regulation of biological quality	52	4042	0.48	1.03e-13	CSF3,CCL2,VTN,IFNG,GAPDH,APOA1,HSPB1,APOE,SERPINF1,CRP,THBS1,VWF,PRDX1,IL1B,KLKB1,ICAM1,KNG1,SOD1,DDAH1,APP,CA2,HSPB4,ALB,COL1A2,PRDX2,YWHAG,F2,CLU,PDGFB,HBB,PRDX6,PDGFA,FN1,APOA4,AGT,APOA2,APOM,FOXO1,HBD,HSPD1,ALDOA,YWHAZ,IL6,ADIPOQ,TNF,ESR1,IL10,PARK7,ANGPT1,CRYAB,NOS1,VEGFA
GO:0010646	Regulation of cell communication	46	3514	0.48	8.77e-12	TIMP1,HGF,CRYBA1,CSF3,CCL2,VTN,IFNG,GAPDH,ENO1,APOA1,CAT,TICAM1,HSPB1,APOE,THBS1,PRDX1,IL1B,ICAM1,SOD1,APP,CA2,PRDX2,CD14,YWHAG,CXCL8,F2,CLU,PDGFB,JAK1,PDGFA,FN1,MAP3K5,AGT,FOXO1,PSAP,YWHAZ,IL6,ADIPOQ,TNF,ESR1,IL10,PARK7,ANGPT1,BIRC2,NOS1,VEGFA
GO:0023051	Regulation of signaling	46	3553	0.48	1.27e-11	TIMP1,HGF,CRYBA1,CSF3,CCL2,VTN,IFNG,GAPDH,ENO1,APOA1,CAT,TICAM1,HSPB1,APOE,THBS1,PRDX1,IL1B,ICAM1,SOD1,APP,CA2,PRDX2,CD14,YWHAG,CXCL8,F2,CLU,PDGFB,JAK1,PDGFA,FN1,MAP3K5,AGT,FOXO1,PSAP,YWHAZ,IL6,ADIPOQ,TNF,ESR1,IL10,PARK7,ANGPT1,BIRC2,NOS1,VEGFA
GO:0010629	Negative regulation of gene expression	26	2014	0.48	8.66e-06	HGF,CRYBA1,IFNG,GAPDH,ENO1,APOA1,APOE,SERPINF1,THBS1,APP,F2,PDGFB,FN1,AGT,APOA2,FOXO1,IL6,ADIPOQ,TNF,ESR1,IL10,PARK7,ANGPT1,CRYAB,BIRC2,VEGFA
GO:0009888	Tissue development	23	1760	0.48	3.80e-05	TIMP1,MMP2,HGF,VTN,ALDOC,CAT,ICAM1,SOD1,CA2,COL1A2,PKM,PDGFB,PDGFA,FN1,COL4A2,AGT,PGK1,FOXO1,CRYGS,PSAP,ESR1,IL10,VEGFA
GO:0033043	Regulation of organelle organization	17	1306	0.48	0.00093	HGF,CSF3,ENO1,APOA1,IL1B,ICAM1,APP,YWHAG,CLU,PDGFB,PDGFA,YWHAZ,TNF,PARK7,ENO2,NOS1,VEGFA
GO:0031324	Negative regulation of cellular metabolic process	33	2630	0.47	2.50e-07	TIMP1,HGF,CRYBA1,VTN,IFNG,GAPDH,ENO1,HSPB1,APOE,SERPINF1,THBS1,IL1B,KNG1,APP,YWHAG,F2,CLU,PDGFB,PDGFA,HP,AGT,FOXO1,HSPD1,IL6,ADIPOQ,TNF,ESR1,IL10,PARK7,ANGPT1,CRYAB,BIRC2,VEGFA
GO:0022008	Neurogenesis	21	1657	0.47	0.00017	HGF,CCL2,VTN,IFNG,APOA1,APOE,SERPINF1,IL1B,SOD1,APP,YWHAG,F2,CLU,FN1,AGT,PSAP,YWHAZ,IL6,TNF,NOS1,VEGFA
GO:0009893	Positive regulation of metabolic process	48	3893	0.46	1.43e-11	HGF,CSF3,CCL2,VTN,IFNG,GAPDH,ENO1,APOA1,TICAM1,HSPB1,APOE,CRP,THBS1,IL1B,KLKB1,ICAM1,SOD1,DDAH1,APP,PRDX2,CD14,F2,CLU,PDGFB,SELE,HBB,PRDX6,PDGFA,FN1,APOA4,MAP3K5,AGT,APOA2,PGK1,ROMO1,FOXO1,HSPD1,PSAP,IL6,ADIPOQ,TNF,ESR1,IL10,PARK7,ANGPT1,BIRC2,NOS1,VEGFA
GO:0051172	Negative regulation of nitrogen compound metabolic process	30	2429	0.46	2.02e-06	TIMP1,HGF,CRYBA1,VTN,IFNG,GAPDH,ENO1,HSPB1,APOE,SERPINF1,THBS1,IL1B,KNG1,APP,YWHAG,F2,CLU,PDGFB,AGT,FOXO1,IL6,ADIPOQ,TNF,ESR1,IL10,PARK7,ANGPT1,CRYAB,BIRC2,VEGFA
GO:0006796	Phosphate-containing compound metabolic process	26	2107	0.46	1.90e-05	HGF,CCL2,ALDOC,GAPDH,ENO1,APOA1,IL1B,APP,PKM,PDGFB,PRDX6,JAK1,PDGFA,APOA4,MAP3K5,AGT,APOA2,PGK1,ALDOA,YWHAZ,TNF,PARK7,ANGPT1,CRYAB,ENO2,LDHA
GO:0048731	System development	53	4426	0.45	6.90e-13	CRYBB1,TIMP1,MMP2,HGF,CRYBA1,CSF3,CCL2,VTN,IFNG,APOA1,CAT,APOE,SERPINF1,THBS1,PRDX1,IL1B,ICAM1,SOD1,CRYGC,APP,CA2,VCAM1,COL1A2,PRDX2,YWHAG,CXCL8,F2,CLU,PKM,PDGFB,PDGFA,CRYBA4,FN1,COL4A2,AGT,APOA2,FOXO1,HSPD1,CRYGS,PSAP,YWHAZ,CRYBB2,IL6,ADIPOQ,TNF,ESR1,IL10,ANGPT1,CRYAB,LDHA,BIRC2,NOS1,VEGFA
GO:0051641	Cellular localization	36	2967	0.45	9.08e-08	TIMP1,HGF,ALDOC,APOA1,CAT,HSPB1,APOE,THBS1,VWF,KNG1,SOD1,APP,ALB,CD14,YWHAG,F2,CLU,PKM,PDGFB,HBB,PRDX6,PDGFA,FN1,HP,AGT,ROMO1,HSPD1,PSAP,ALDOA,YWHAZ,ADIPOQ,TNF,ESR1,PARK7,ANGPT1,VEGFA
GO:0009653	Anatomical structure morphogenesis	26	2165	0.45	3.03e-05	MMP2,HGF,CCL2,VTN,APOE,THBS1,SOD1,APP,CA2,COL1A2,CXCL8,CLU,PDGFA,FN1,COL4A2,FOXO1,CRYGS,PSAP,YWHAZ,TNF,ESR1,IL10,ANGPT1,CRYAB,NOS1,VEGFA
GO:0009790	Embryo development	12	1002	0.45	0.0192	MMP2,VTN,SOD1,CXCL8,PDGFB,PDGFA,FN1,COL4A2,TNF,IL10,ANGPT1,VEGFA
GO:0051173	Positive regulation of nitrogen compound metabolic process	38	3239	0.44	6.24e-08	HGF,CSF3,CCL2,VTN,IFNG,ENO1,TICAM1,APOE,THBS1,IL1B,KLKB1,ICAM1,SOD1,DDAH1,APP,PRDX2,F2,CLU,PDGFB,HBB,PRDX6,PDGFA,FN1,MAP3K5,AGT,FOXO1,HSPD1,PSAP,IL6,ADIPOQ,TNF,ESR1,IL10,PARK7,ANGPT1,BIRC2,NOS1,VEGFA
GO:0009892	Negative regulation of metabolic process	37	3124	0.44	9.08e-08	TIMP1,HGF,CRYBA1,VTN,IFNG,GAPDH,ENO1,APOA1,HSPB1,APOE,SERPINF1,THBS1,IL1B,KNG1,SOD1,APP,YWHAG,F2,CLU,PDGFB,PDGFA,FN1,HP,AGT,APOA2,FOXO1,HSPD1,IL6,ADIPOQ,TNF,ESR1,IL10,PARK7,ANGPT1,CRYAB,BIRC2,VEGFA
GO:0050877	Nervous system process	16	1352	0.44	0.0040	CRYBB1,CRYBA1,CCL2,APOE,SERPINF1,ICAM1,SOD1,CRYGC,APP,HSPB4,CRYBA4,AGT,CRYGS,PSAP,CRYBB2,TNF
GO:0060429	Epithelium development	13	1109	0.44	0.0150	ALDOC,CAT,ICAM1,SOD1,CA2,PDGFB,PDGFA,PGK1,CRYGS,PSAP,ESR1,IL10,VEGFA
GO:0007600	Sensory perception	11	923	0.44	0.0300	CRYBB1,CRYBA1,CCL2,ICAM1,SOD1,CRYGC,HSPB4,CRYBA4,CRYGS,PSAP,CRYBB2
GO:0010604	Positive regulation of macromolecule metabolic process	42	3600	0.43	6.40e-09	HGF,CSF3,CCL2,VTN,IFNG,GAPDH,ENO1,TICAM1,HSPB1,APOE,CRP,THBS1,IL1B,KLKB1,ICAM1,SOD1,APP,PRDX2,CD14,F2,CLU,PDGFB,SELE,PRDX6,PDGFA,FN1,MAP3K5,AGT,APOA2,FOXO1,HSPD1,PSAP,IL6,ADIPOQ,TNF,ESR1,IL10,PARK7,ANGPT1,BIRC2,NOS1,VEGFA
GO:0010605	Negative regulation of macromolecule metabolic process	33	2875	0.43	1.83e-06	TIMP1,HGF,CRYBA1,VTN,IFNG,GAPDH,ENO1,APOA1,HSPB1,APOE,SERPINF1,THBS1,IL1B,KNG1,APP,YWHAG,F2,CLU,PDGFB,FN1,AGT,APOA2,FOXO1,IL6,ADIPOQ,TNF,ESR1,IL10,PARK7,ANGPT1,CRYAB,BIRC2,VEGFA
GO:0048699	Generation of neurons	18	1551	0.43	0.0021	HGF,IFNG,APOA1,APOE,SERPINF1,IL1B,SOD1,APP,YWHAG,F2,FN1,AGT,PSAP,YWHAZ,IL6,TNF,NOS1,VEGFA
GO:0065003	Protein-containing complex assembly	15	1293	0.43	0.0072	VTN,APOA1,APOE,APP,COL1A2,CLU,FN1,APOA4,APOA2,APOM,HSPD1,ALDOA,TNF,ANGPT1,CRYAB
GO:0048522	Positive regulation of cellular process	63	5579	0.42	1.35e-15	TIMP1,MMP2,HGF,CRYBA1,CSF3,CCL2,VTN,IFNG,GAPDH,ENO1,APOA1,CAT,TICAM1,HSPB1,HBA2,APOE,SERPINF1,CRP,THBS1,IL1B,KLKB1,ICAM1,KNG1,SOD1,DDAH1,APP,CA2,VCAM1,PRDX2,CD14,YWHAG,CXCL8,F2,CLU,PDGFB,SELE,HBB,PRDX6,JAK1,PDGFA,FN1,HP,APOA4,MAP3K5,AGT,APOA2,PGK1,ROMO1,FOXO1,HSPD1,PSAP,YWHAZ,IL6,ADIPOQ,TNF,ESR1,IL10,PARK7,ANGPT1,LDHA,BIRC2,NOS1,VEGFA
GO:0048523	Negative regulation of cellular process	54	4874	0.41	7.35e-12	TIMP1,HGF,CRYBA1,CSF3,CCL2,VTN,IFNG,GAPDH,ENO1,APOA1,CAT,TICAM1,HSPB1,APOE,SERPINF1,CRP,THBS1,IL1B,ICAM1,KNG1,SOD1,DDAH1,APP,HSPB4,ALB,PRDX2,CD14,YWHAG,CXCL8,F2,CLU,PDGFB,PDGFA,FN1,HP,APOA4,AGT,APOA2,APOM,FOXO1,HSPD1,PSAP,YWHAZ,IL6,ADIPOQ,TNF,ESR1,IL10,PARK7,ANGPT1,CRYAB,BIRC2,NOS1,VEGFA
GO:0009890	Negative regulation of biosynthetic process	18	1624	0.41	0.0035	IFNG,GAPDH,ENO1,APOE,SOD1,APP,PDGFB,PDGFA,FOXO1,HSPD1,IL6,ADIPOQ,TNF,ESR1,IL10,PARK7,CRYAB,VEGFA
GO:0043933	Protein-containing complex subunit organization	17	1539	0.41	0.0053	VTN,APOA1,APOE,APP,ALB,COL1A2,CLU,FN1,APOA4,AGT,APOA2,APOM,HSPD1,ALDOA,TNF,ANGPT1,CRYAB
GO:1901575	Organic substance catabolic process	19	1750	0.4	0.0030	ALDOC,GAPDH,ENO1,APOE,DDAH1,CLU,PKM,PRDX6,APOA4,APOA2,PGK1,PSAP,ALDOA,ADIPOQ,PARK7,ENO2,LDHA,BIRC2,NOS1
GO:0022414	Reproductive process	15	1400	0.4	0.0147	MMP2,SERPINF1,IL1B,ICAM1,SOD1,APP,PDGFB,AGT,PSAP,ALDOA,ESR1,IL10,PARK7,BIRC2,VEGFA
GO:0048518	Positive regulation of biological process	64	6112	0.39	2.00e-14	TIMP1,MMP2,HGF,CRYBA1,CSF3,CCL2,VTN,IFNG,GAPDH,ENO1,APOA1,CAT,TICAM1,HSPB1,HBA2,APOE,SERPINF1,CRP,THBS1,IL1B,KLKB1,ICAM1,KNG1,SOD1,DDAH1,APP,CA2,VCAM1,PRDX2,CD14,YWHAG,CXCL8,F2,CLU,PKM,PDGFB,SELE,HBB,PRDX6,JAK1,PDGFA,FN1,HP,APOA4,MAP3K5,AGT,APOA2,PGK1,ROMO1,FOXO1,HSPD1,PSAP,YWHAZ,IL6,ADIPOQ,TNF,ESR1,IL10,PARK7,ANGPT1,LDHA,BIRC2,NOS1,VEGFA
GO:0048519	Negative regulation of biological process	57	5389	0.39	4.53e-12	TIMP1,HGF,CRYBA1,CSF3,CCL2,VTN,IFNG,GAPDH,ENO1,APOA1,CAT,TICAM1,HSPB1,APOE,SERPINF1,CRP,THBS1,IL1B,KLKB1,ICAM1,KNG1,SOD1,DDAH1,APP,HSPB4,ALB,PRDX2,CD14,YWHAG,CXCL8,F2,CLU,PDGFB,PDGFA,FN1,HP,APOA4,COL4A2,AGT,APOA2,PGK1,APOM,FOXO1,HSPD1,PSAP,YWHAZ,IL6,ADIPOQ,TNF,ESR1,IL10,PARK7,ANGPT1,CRYAB,BIRC2,NOS1,VEGFA
GO:0010557	Positive regulation of macromolecule biosynthetic process	20	1906	0.39	0.0030	HGF,CSF3,CCL2,IFNG,APOE,THBS1,IL1B,APP,PDGFB,MAP3K5,AGT,FOXO1,IL6,TNF,ESR1,IL10,PARK7,BIRC2,NOS1,VEGFA
GO:0048468	Cell development	17	1629	0.39	0.0092	IFNG,APOA1,APOE,IL1B,ICAM1,SOD1,APP,CLU,PDGFB,FN1,AGT,PSAP,YWHAZ,IL6,TNF,ESR1,VEGFA
GO:0048856	Anatomical structure development	55	5402	0.38	9.51e-11	CRYBB1,TIMP1,MMP2,HGF,CRYBA1,CSF3,CCL2,VTN,ALDOC,IFNG,APOA1,CAT,APOE,SERPINF1,THBS1,PRDX1,IL1B,ICAM1,SOD1,CRYGC,APP,CA2,VCAM1,COL1A2,PRDX2,YWHAG,CXCL8,F2,CLU,PKM,PDGFB,PDGFA,CRYBA4,FN1,COL4A2,AGT,APOA2,PGK1,FOXO1,HSPD1,CRYGS,PSAP,YWHAZ,CRYBB2,IL6,ADIPOQ,TNF,ESR1,IL10,ANGPT1,CRYAB,LDHA,BIRC2,NOS1,VEGFA
GO:0045935	Positive regulation of nucleobase-containing compound metabolic process	20	1927	0.38	0.0034	HGF,CSF3,IFNG,ENO1,APOE,IL1B,APP,PDGFB,PRDX6,MAP3K5,AGT,FOXO1,IL6,TNF,ESR1,IL10,PARK7,BIRC2,NOS1,VEGFA
GO:0044248	Cellular catabolic process	18	1758	0.38	0.0078	CAT,HBA2,PRDX1,DDAH1,PRDX2,CLU,HBB,PRDX6,APOA4,APOA2,FOXO1,HBD,GPX3,PSAP,ADIPOQ,PARK7,BIRC2,NOS1
GO:0051254	Positive regulation of rna metabolic process	18	1759	0.38	0.0078	HGF,CSF3,APOE,IL1B,APP,PDGFB,PRDX6,MAP3K5,AGT,FOXO1,IL6,TNF,ESR1,IL10,PARK7,BIRC2,NOS1,VEGFA
GO:0045944	Positive regulation of transcription by rna polymerase ii	13	1253	0.38	0.0379	HGF,CSF3,IL1B,APP,PDGFB,FOXO1,IL6,TNF,ESR1,IL10,PARK7,NOS1,VEGFA
GO:0051716	Cellular response to stimulus	66	6489	0.37	1.33e-14	TIMP1,MMP2,HGF,CSF3,CCL2,IFNG,GAPDH,APOA1,CAT,TICAM1,HSPB1,HBA2,APOE,SERPINF1,THBS1,PRDX1,IL1B,ICAM1,KNG1,SOD1,DDAH1,APP,CA2,VCAM1,ALB,COL1A2,PRDX2,CD14,YWHAG,CXCL8,F2,CLU,PKM,PDGFB,SELE,HBB,PRDX6,JAK1,PDGFA,FN1,HP,APOA4,MAP3K5,COL4A2,AGT,PGK1,ROMO1,APOM,FOXO1,HBD,SOD3,GPX3,HSPD1,PSAP,YWHAZ,IL6,ADIPOQ,TNF,ESR1,IL10,PARK7,ANGPT1,CRYAB,BIRC2,NOS1,VEGFA
GO:0065009	Regulation of molecular function	49	4913	0.37	1.14e-08	TIMP1,HGF,CSF3,CCL2,VTN,IFNG,GAPDH,ENO1,APOA1,CAT,TICAM1,HSPB1,APOE,SERPINF1,THBS1,IL1B,ICAM1,KNG1,SOD1,DDAH1,APP,PRDX2,YWHAG,CXCL8,F2,CLU,PDGFB,SELE,PDGFA,FN1,HP,APOA4,MAP3K5,AGT,APOA2,FOXO1,HSPD1,PSAP,IL6,ADIPOQ,TNF,ESR1,IL10,PARK7,ANGPT1,CRYAB,BIRC2,NOS1,VEGFA
GO:1903508	Positive regulation of nucleic acid-templated transcription	17	1670	0.37	0.0117	HGF,CSF3,APOE,IL1B,APP,PDGFB,MAP3K5,AGT,FOXO1,IL6,TNF,ESR1,IL10,PARK7,BIRC2,NOS1,VEGFA
GO:0045893	Positive regulation of transcription, dna-templated	16	1587	0.37	0.0179	HGF,CSF3,APOE,IL1B,APP,PDGFB,MAP3K5,AGT,FOXO1,IL6,TNF,ESR1,IL10,PARK7,NOS1,VEGFA
GO:0050896	Response to stimulus	77	8046	0.35	6.04e-19	TIMP1,MMP2,HGF,CSF3,CCL2,VTN,ALDOC,IFNG,GAPDH,ENO1,APOA1,CAT,TICAM1,HSPB1,HBA2,APOE,SERPINF1,CRP,THBS1,VWF,PRDX1,IL1B,KLKB1,ICAM1,KNG1,SOD1,DDAH1,APP,CA2,HSPB4,VCAM1,ALB,COL1A2,PRDX2,CD14,YWHAG,CXCL8,F2,CLU,PKM,PDGFB,SELE,HBB,PRDX6,JAK1,PDGFA,FN1,HP,APOA4,MAP3K5,COL4A2,AGT,APOA2,PGK1,ROMO1,APOM,FOXO1,HBD,SOD3,GPX3,HSPD1,PSAP,ALDOA,YWHAZ,CRYBB2,IL6,ADIPOQ,TNF,ESR1,IL10,PARK7,ANGPT1,CRYAB,LDHA,BIRC…
GO:0032501	Multicellular organismal process	67	6933	0.35	5.02e-14	CRYBB1,TIMP1,MMP2,HGF,CRYBA1,CSF3,CCL2,VTN,IFNG,APOA1,CAT,HSPB1,APOE,SERPINF1,CRP,THBS1,VWF,PRDX1,IL1B,KLKB1,ICAM1,KNG1,SOD1,CRYGC,DDAH1,APP,CA2,HSPB4,VCAM1,ALB,COL1A2,PRDX2,YWHAG,CXCL8,F2,CLU,PKM,PDGFB,HBB,PDGFA,CRYBA4,FN1,APOA4,COL4A2,AGT,APOA2,APOM,FOXO1,HBD,HSPD1,CRYGS,PSAP,ALDOA,YWHAZ,CRYBB2,IL6,ADIPOQ,TNF,ESR1,IL10,PARK7,ANGPT1,CRYAB,LDHA,BIRC2,NOS1,VEGFA
GO:0032502	Developmental process	56	5841	0.35	5.50e-10	CRYBB1,TIMP1,MMP2,HGF,CRYBA1,CSF3,CCL2,VTN,ALDOC,IFNG,APOA1,CAT,APOE,SERPINF1,THBS1,PRDX1,IL1B,ICAM1,SOD1,CRYGC,APP,CA2,VCAM1,COL1A2,PRDX2,YWHAG,CXCL8,F2,CLU,PKM,PDGFB,PDGFA,CRYBA4,FN1,COL4A2,AGT,APOA2,PGK1,ROMO1,FOXO1,HSPD1,CRYGS,PSAP,YWHAZ,CRYBB2,IL6,ADIPOQ,TNF,ESR1,IL10,ANGPT1,CRYAB,LDHA,BIRC2,NOS1,VEGFA
GO:0006810	Transport	42	4353	0.35	1.32e-06	TIMP1,HGF,VTN,ALDOC,APOA1,CAT,HSPB1,HBA2,APOE,CRP,THBS1,VWF,KNG1,SOD1,APP,CA2,ALB,CD14,YWHAG,CXCL8,F2,CLU,PKM,PDGFB,HBB,PRDX6,PDGFA,FN1,HP,APOA4,AGT,APOA2,ROMO1,APOM,HBD,HSPD1,PSAP,ALDOA,YWHAZ,IL6,PARK7,VEGFA
GO:0048869	Cellular developmental process	36	3757	0.35	2.46e-05	MMP2,HGF,CSF3,CCL2,VTN,ALDOC,IFNG,APOA1,CAT,APOE,SERPINF1,IL1B,ICAM1,SOD1,APP,VCAM1,YWHAG,F2,CLU,PDGFB,FN1,COL4A2,AGT,PGK1,ROMO1,FOXO1,PSAP,YWHAZ,IL6,ADIPOQ,TNF,ESR1,IL10,ANGPT1,NOS1,VEGFA
GO:0051179	Localization	53	5591	0.34	6.10e-09	TIMP1,HGF,CCL2,VTN,ALDOC,APOA1,CAT,HSPB1,HBA2,APOE,CRP,THBS1,VWF,IL1B,ICAM1,KNG1,SOD1,APP,CA2,VCAM1,ALB,COL1A2,CD14,YWHAG,CXCL8,F2,CLU,PKM,PDGFB,SELE,HBB,PRDX6,PDGFA,FN1,HP,APOA4,AGT,APOA2,ROMO1,APOM,HBD,HSPD1,PSAP,ALDOA,YWHAZ,IL6,ADIPOQ,TNF,ESR1,IL10,PARK7,ANGPT1,VEGFA
GO:1901564	Organonitrogen compound metabolic process	49	5244	0.34	9.53e-08	TIMP1,MMP2,HGF,CCL2,ALDOC,GAPDH,ENO1,APOA1,CAT,APOE,THBS1,VWF,IL1B,KLKB1,KNG1,SOD1,DDAH1,APP,VCAM1,ALB,F2,CLU,PKM,PDGFB,JAK1,PDGFA,FN1,HP,APOA4,MAP3K5,AGT,APOA2,PGK1,APOM,FOXO1,HSPD1,PSAP,ALDOA,YWHAZ,IL6,TNF,ESR1,PARK7,ANGPT1,CRYAB,ENO2,LDHA,BIRC2,NOS1
GO:0007165	Signal transduction	46	4876	0.34	3.40e-07	TIMP1,MMP2,HGF,CSF3,CCL2,IFNG,APOA1,TICAM1,HSPB1,APOE,IL1B,ICAM1,KNG1,SOD1,DDAH1,APP,CA2,VCAM1,COL1A2,CD14,CXCL8,F2,CLU,PDGFB,SELE,JAK1,PDGFA,FN1,MAP3K5,COL4A2,AGT,FOXO1,HSPD1,PSAP,YWHAZ,IL6,ADIPOQ,TNF,ESR1,IL10,PARK7,ANGPT1,CRYAB,BIRC2,NOS1,VEGFA
GO:0019538	Protein metabolic process	40	4251	0.34	6.59e-06	TIMP1,MMP2,HGF,CCL2,GAPDH,APOA1,CAT,APOE,THBS1,VWF,IL1B,KLKB1,KNG1,APP,ALB,F2,CLU,PDGFB,JAK1,PDGFA,FN1,HP,APOA4,MAP3K5,AGT,APOA2,PGK1,APOM,FOXO1,HSPD1,PSAP,YWHAZ,IL6,TNF,ESR1,PARK7,ANGPT1,CRYAB,BIRC2,NOS1
GO:0030154	Cell differentiation	35	3702	0.34	5.06e-05	MMP2,HGF,CSF3,CCL2,VTN,ALDOC,IFNG,APOA1,CAT,APOE,SERPINF1,IL1B,ICAM1,SOD1,APP,VCAM1,YWHAG,F2,CLU,PDGFB,FN1,COL4A2,AGT,PGK1,FOXO1,PSAP,YWHAZ,IL6,ADIPOQ,TNF,ESR1,IL10,ANGPT1,NOS1,VEGFA
GO:0034613	Cellular protein localization	15	1610	0.34	0.0474	CAT,HSPB1,APOE,YWHAG,CLU,AGT,ROMO1,HSPD1,PSAP,YWHAZ,ADIPOQ,TNF,ESR1,PARK7,ANGPT1
GO:0031323	Regulation of cellular metabolic process	57	6239	0.33	2.01e-09	TIMP1,HGF,CRYBA1,CSF3,CCL2,VTN,IFNG,GAPDH,ENO1,APOA1,CAT,TICAM1,HSPB1,APOE,SERPINF1,CRP,THBS1,PRDX1,IL1B,KLKB1,ICAM1,KNG1,SOD1,DDAH1,APP,PRDX2,YWHAG,F2,CLU,PDGFB,SELE,HBB,PRDX6,PDGFA,FN1,HP,APOA4,MAP3K5,AGT,APOA2,PGK1,ROMO1,FOXO1,HSPD1,PSAP,YWHAZ,IL6,ADIPOQ,TNF,ESR1,IL10,PARK7,ANGPT1,CRYAB,BIRC2,NOS1,VEGFA
GO:0006464	Cellular protein modification process	28	3063	0.33	0.0012	TIMP1,HGF,CCL2,GAPDH,APOA1,APOE,THBS1,IL1B,KNG1,APP,ALB,PDGFB,JAK1,PDGFA,FN1,MAP3K5,AGT,APOA2,FOXO1,YWHAZ,IL6,TNF,ESR1,PARK7,ANGPT1,CRYAB,BIRC2,NOS1
GO:0007399	Nervous system development	22	2371	0.33	0.0065	HGF,CCL2,VTN,IFNG,APOA1,APOE,SERPINF1,IL1B,SOD1,APP,YWHAG,F2,CLU,FN1,AGT,PSAP,YWHAZ,IL6,TNF,LDHA,NOS1,VEGFA
GO:0010468	Regulation of gene expression	43	4813	0.32	6.80e-06	HGF,CRYBA1,CSF3,IFNG,GAPDH,ENO1,APOA1,CAT,TICAM1,HSPB1,APOE,SERPINF1,CRP,THBS1,IL1B,KLKB1,ICAM1,SOD1,APP,PRDX2,CD14,F2,CLU,PDGFB,PRDX6,FN1,MAP3K5,AGT,APOA2,FOXO1,HSPD1,YWHAZ,IL6,ADIPOQ,TNF,ESR1,IL10,PARK7,ANGPT1,CRYAB,BIRC2,NOS1,VEGFA
GO:0009889	Regulation of biosynthetic process	38	4210	0.32	4.27e-05	HGF,CSF3,CCL2,IFNG,GAPDH,ENO1,APOA1,CAT,TICAM1,HSPB1,APOE,THBS1,IL1B,ICAM1,SOD1,DDAH1,APP,PRDX2,F2,CLU,PDGFB,HBB,PDGFA,APOA4,MAP3K5,AGT,FOXO1,HSPD1,IL6,ADIPOQ,TNF,ESR1,IL10,PARK7,CRYAB,BIRC2,NOS1,VEGFA
GO:0007154	Cell communication	47	5320	0.31	1.53e-06	TIMP1,MMP2,HGF,CSF3,CCL2,IFNG,APOA1,TICAM1,HSPB1,APOE,IL1B,ICAM1,KNG1,SOD1,DDAH1,APP,CA2,VCAM1,ALB,COL1A2,CD14,CXCL8,F2,CLU,PDGFB,SELE,JAK1,PDGFA,FN1,MAP3K5,COL4A2,AGT,FOXO1,HSPD1,PSAP,YWHAZ,IL6,ADIPOQ,TNF,ESR1,IL10,PARK7,ANGPT1,CRYAB,BIRC2,NOS1,VEGFA
GO:0071702	Organic substance transport	19	2173	0.31	0.0286	APOA1,CAT,HSPB1,HBA2,APOE,CA2,YWHAG,CLU,HBB,APOA4,AGT,APOA2,ROMO1,APOM,HSPD1,PSAP,YWHAZ,IL6,PARK7
GO:0051171	Regulation of nitrogen compound metabolic process	50	5836	0.3	9.67e-07	TIMP1,HGF,CRYBA1,CSF3,CCL2,VTN,IFNG,GAPDH,ENO1,APOA1,CAT,TICAM1,HSPB1,APOE,SERPINF1,THBS1,PRDX1,IL1B,KLKB1,ICAM1,KNG1,SOD1,DDAH1,APP,PRDX2,YWHAG,F2,CLU,PDGFB,HBB,PRDX6,PDGFA,FN1,MAP3K5,AGT,FOXO1,HSPD1,PSAP,YWHAZ,IL6,ADIPOQ,TNF,ESR1,IL10,PARK7,ANGPT1,CRYAB,BIRC2,NOS1,VEGFA
GO:0031326	Regulation of cellular biosynthetic process	35	4125	0.3	0.00046	HGF,CSF3,IFNG,GAPDH,ENO1,APOA1,CAT,TICAM1,HSPB1,APOE,THBS1,IL1B,ICAM1,DDAH1,APP,PRDX2,CLU,PDGFB,HBB,PDGFA,APOA4,MAP3K5,AGT,FOXO1,HSPD1,IL6,ADIPOQ,TNF,ESR1,IL10,PARK7,CRYAB,BIRC2,NOS1,VEGFA
GO:0044267	Cellular protein metabolic process	32	3696	0.3	0.00083	TIMP1,MMP2,HGF,CCL2,GAPDH,APOA1,APOE,THBS1,IL1B,KNG1,APP,ALB,F2,PDGFB,JAK1,PDGFA,FN1,APOA4,MAP3K5,AGT,APOA2,FOXO1,PSAP,YWHAZ,IL6,TNF,ESR1,PARK7,ANGPT1,CRYAB,BIRC2,NOS1
GO:0033036	Macromolecule localization	21	2473	0.3	0.0237	APOA1,CAT,HSPB1,APOE,IL1B,YWHAG,CLU,APOA4,AGT,APOA2,ROMO1,APOM,HSPD1,PSAP,YWHAZ,ADIPOQ,TNF,ESR1,IL10,PARK7,ANGPT1
GO:0019222	Regulation of metabolic process	58	6948	0.29	3.75e-08	TIMP1,HGF,CRYBA1,CSF3,CCL2,VTN,IFNG,GAPDH,ENO1,APOA1,CAT,TICAM1,HSPB1,APOE,SERPINF1,CRP,THBS1,PRDX1,IL1B,KLKB1,ICAM1,KNG1,SOD1,DDAH1,APP,PRDX2,CD14,YWHAG,F2,CLU,PDGFB,SELE,HBB,PRDX6,PDGFA,FN1,HP,APOA4,MAP3K5,AGT,APOA2,PGK1,ROMO1,FOXO1,HSPD1,PSAP,YWHAZ,IL6,ADIPOQ,TNF,ESR1,IL10,PARK7,ANGPT1,CRYAB,BIRC2,NOS1,VEGFA
GO:0080090	Regulation of primary metabolic process	50	6032	0.29	2.77e-06	TIMP1,HGF,CRYBA1,CSF3,CCL2,VTN,IFNG,GAPDH,ENO1,APOA1,CAT,TICAM1,HSPB1,APOE,SERPINF1,THBS1,PRDX1,IL1B,KLKB1,ICAM1,KNG1,SOD1,APP,PRDX2,YWHAG,F2,CLU,PDGFB,PRDX6,PDGFA,FN1,APOA4,MAP3K5,AGT,APOA2,FOXO1,HSPD1,PSAP,YWHAZ,IL6,ADIPOQ,TNF,ESR1,IL10,PARK7,ANGPT1,CRYAB,BIRC2,NOS1,VEGFA
GO:0060255	Regulation of macromolecule metabolic process	52	6407	0.28	2.22e-06	TIMP1,HGF,CRYBA1,CSF3,CCL2,VTN,IFNG,GAPDH,ENO1,APOA1,CAT,TICAM1,HSPB1,APOE,SERPINF1,CRP,THBS1,PRDX1,IL1B,KLKB1,ICAM1,KNG1,SOD1,APP,PRDX2,CD14,YWHAG,F2,CLU,PDGFB,SELE,PRDX6,PDGFA,FN1,MAP3K5,AGT,APOA2,FOXO1,HSPD1,PSAP,YWHAZ,IL6,ADIPOQ,TNF,ESR1,IL10,PARK7,ANGPT1,CRYAB,BIRC2,NOS1,VEGFA
GO:0051252	Regulation of rna metabolic process	30	3722	0.27	0.0050	HGF,CSF3,IFNG,ENO1,CAT,TICAM1,HSPB1,APOE,IL1B,ICAM1,APP,PRDX2,CLU,PDGFB,PRDX6,MAP3K5,AGT,FOXO1,HSPD1,YWHAZ,IL6,ADIPOQ,TNF,ESR1,IL10,PARK7,CRYAB,BIRC2,NOS1,VEGFA
GO:0044237	Cellular metabolic process	59	7513	0.26	2.36e-07	TIMP1,MMP2,HGF,CCL2,ALDOC,GAPDH,ENO1,APOA1,CAT,HBA2,APOE,THBS1,PRDX1,IL1B,KNG1,SOD1,DDAH1,APP,CA2,ALB,PRDX2,CXCL8,F2,CLU,PKM,PDGFB,HBB,PRDX6,JAK1,PDGFA,FN1,APOA4,MAP3K5,COL4A2,AGT,APOA2,PGK1,APOM,FOXO1,HBD,SOD3,GPX3,HSPD1,PSAP,ALDOA,YWHAZ,LDHB,IL6,ADIPOQ,TNF,ESR1,IL10,PARK7,ANGPT1,CRYAB,ENO2,LDHA,BIRC2,NOS1
GO:0010556	Regulation of macromolecule biosynthetic process	31	3976	0.26	0.0065	HGF,CSF3,CCL2,IFNG,GAPDH,ENO1,CAT,TICAM1,HSPB1,APOE,THBS1,IL1B,ICAM1,APP,PRDX2,CLU,PDGFB,MAP3K5,AGT,FOXO1,HSPD1,IL6,ADIPOQ,TNF,ESR1,IL10,PARK7,CRYAB,BIRC2,NOS1,VEGFA
GO:1903506	Regulation of nucleic acid-templated transcription	27	3447	0.26	0.0152	HGF,CSF3,IFNG,ENO1,CAT,TICAM1,APOE,IL1B,ICAM1,APP,PRDX2,CLU,PDGFB,MAP3K5,AGT,FOXO1,HSPD1,IL6,ADIPOQ,TNF,ESR1,IL10,PARK7,CRYAB,BIRC2,NOS1,VEGFA
GO:0008152	Metabolic process	64	8298	0.25	2.87e-08	TIMP1,MMP2,HGF,CCL2,ALDOC,GAPDH,ENO1,APOA1,CAT,HBA2,APOE,THBS1,VWF,PRDX1,IL1B,KLKB1,KNG1,SOD1,DDAH1,APP,CA2,VCAM1,ALB,COL1A2,PRDX2,CXCL8,F2,CLU,PKM,PDGFB,HBB,PRDX6,JAK1,PDGFA,FN1,HP,APOA4,MAP3K5,COL4A2,AGT,APOA2,PGK1,APOM,FOXO1,HBD,SOD3,GPX3,HSPD1,PSAP,ALDOA,YWHAZ,LDHB,IL6,ADIPOQ,TNF,ESR1,IL10,PARK7,ANGPT1,CRYAB,ENO2,LDHA,BIRC2,NOS1
GO:0006355	Regulation of transcription, dna-templated	26	3388	0.25	0.0247	HGF,CSF3,IFNG,ENO1,CAT,TICAM1,APOE,IL1B,ICAM1,APP,PRDX2,CLU,PDGFB,MAP3K5,AGT,FOXO1,HSPD1,IL6,ADIPOQ,TNF,ESR1,IL10,PARK7,CRYAB,NOS1,VEGFA
GO:0044260	Cellular macromolecule metabolic process	37	4976	0.24	0.0035	TIMP1,MMP2,HGF,CCL2,GAPDH,APOA1,CAT,APOE,THBS1,IL1B,KNG1,APP,ALB,CXCL8,F2,PDGFB,JAK1,PDGFA,FN1,APOA4,MAP3K5,COL4A2,AGT,APOA2,FOXO1,HSPD1,PSAP,YWHAZ,IL6,TNF,ESR1,IL10,PARK7,ANGPT1,CRYAB,BIRC2,NOS1
GO:2000112	Regulation of cellular macromolecule biosynthetic process	29	3878	0.24	0.0187	HGF,CSF3,IFNG,GAPDH,ENO1,CAT,TICAM1,HSPB1,APOE,THBS1,IL1B,ICAM1,APP,PRDX2,CLU,PDGFB,MAP3K5,AGT,FOXO1,HSPD1,IL6,ADIPOQ,TNF,ESR1,IL10,PARK7,CRYAB,NOS1,VEGFA
GO:0006807	Nitrogen compound metabolic process	50	6852	0.23	0.00013	TIMP1,MMP2,HGF,CCL2,ALDOC,GAPDH,ENO1,APOA1,CAT,APOE,THBS1,VWF,IL1B,KLKB1,KNG1,SOD1,DDAH1,APP,VCAM1,ALB,F2,CLU,PKM,PDGFB,JAK1,PDGFA,FN1,HP,APOA4,MAP3K5,COL4A2,AGT,APOA2,PGK1,APOM,FOXO1,HSPD1,PSAP,ALDOA,YWHAZ,IL6,TNF,ESR1,PARK7,ANGPT1,CRYAB,ENO2,LDHA,BIRC2,NOS1
GO:0016043	Cellular component organization	40	5447	0.23	0.0022	TIMP1,MMP2,CSF3,CCL2,VTN,GAPDH,APOA1,CAT,APOE,THBS1,VWF,KLKB1,ICAM1,SOD1,APP,VCAM1,ALB,COL1A2,YWHAG,CLU,PDGFB,PDGFA,FN1,APOA4,COL4A2,AGT,APOA2,ROMO1,APOM,HSPD1,PSAP,ALDOA,YWHAZ,IL6,TNF,ESR1,PARK7,ANGPT1,CRYAB,VEGFA
GO:0071704	Organic substance metabolic process	55	7755	0.22	5.77e-05	TIMP1,MMP2,HGF,CCL2,ALDOC,GAPDH,ENO1,APOA1,CAT,APOE,THBS1,VWF,IL1B,KLKB1,KNG1,SOD1,DDAH1,APP,VCAM1,ALB,CXCL8,F2,CLU,PKM,PDGFB,PRDX6,JAK1,PDGFA,FN1,HP,APOA4,MAP3K5,COL4A2,AGT,APOA2,PGK1,APOM,FOXO1,HSPD1,PSAP,ALDOA,YWHAZ,LDHB,IL6,ADIPOQ,TNF,ESR1,IL10,PARK7,ANGPT1,CRYAB,ENO2,LDHA,BIRC2,NOS1
GO:0043170	Macromolecule metabolic process	44	6137	0.22	0.0013	TIMP1,MMP2,HGF,CCL2,GAPDH,APOA1,CAT,APOE,THBS1,VWF,IL1B,KLKB1,KNG1,APP,ALB,CXCL8,F2,CLU,PDGFB,JAK1,PDGFA,FN1,HP,APOA4,MAP3K5,COL4A2,AGT,APOA2,PGK1,APOM,FOXO1,HSPD1,PSAP,YWHAZ,IL6,ADIPOQ,TNF,ESR1,IL10,PARK7,ANGPT1,CRYAB,BIRC2,NOS1
GO:0044238	Primary metabolic process	51	7332	0.21	0.00039	TIMP1,MMP2,HGF,CCL2,ALDOC,GAPDH,ENO1,APOA1,CAT,APOE,THBS1,VWF,IL1B,KLKB1,KNG1,DDAH1,APP,ALB,F2,CLU,PKM,PDGFB,PRDX6,JAK1,PDGFA,FN1,HP,APOA4,MAP3K5,COL4A2,AGT,APOA2,PGK1,APOM,FOXO1,HSPD1,PSAP,ALDOA,YWHAZ,LDHB,IL6,ADIPOQ,TNF,ESR1,PARK7,ANGPT1,CRYAB,ENO2,LDHA,BIRC2,NOS1
GO:0050794	Regulation of cellular process	71	10932	0.18	1.24e-06	TIMP1,MMP2,HGF,CRYBA1,CSF3,CCL2,VTN,IFNG,GAPDH,ENO1,APOA1,CAT,TICAM1,HSPB1,HBA2,APOE,SERPINF1,CRP,THBS1,PRDX1,IL1B,KLKB1,ICAM1,KNG1,SOD1,DDAH1,APP,CA2,HSPB4,VCAM1,ALB,COL1A2,PRDX2,CD14,YWHAG,CXCL8,F2,CLU,PDGFB,SELE,HBB,PRDX6,JAK1,PDGFA,FN1,HP,APOA4,MAP3K5,COL4A2,AGT,APOA2,PGK1,ROMO1,APOM,FOXO1,HSPD1,PSAP,YWHAZ,IL6,ADIPOQ,TNF,ESR1,IL10,PARK7,ANGPT1,CRYAB,ENO2,LDHA,BIRC2,NOS1,VEGFA
GO:0050789	Regulation of biological process	73	11475	0.17	9.99e-07	TIMP1,MMP2,HGF,CRYBA1,CSF3,CCL2,VTN,IFNG,GAPDH,ENO1,APOA1,CAT,TICAM1,HSPB1,HBA2,APOE,SERPINF1,CRP,THBS1,PRDX1,IL1B,KLKB1,ICAM1,KNG1,SOD1,DDAH1,APP,CA2,HSPB4,VCAM1,ALB,COL1A2,PRDX2,CD14,YWHAG,CXCL8,F2,CLU,PKM,PDGFB,SELE,HBB,PRDX6,JAK1,PDGFA,FN1,HP,APOA4,MAP3K5,COL4A2,AGT,APOA2,PGK1,ROMO1,APOM,FOXO1,HSPD1,PSAP,ALDOA,YWHAZ,IL6,ADIPOQ,TNF,ESR1,IL10,PARK7,ANGPT1,CRYAB,ENO2,LDHA,BIRC2,NOS1,VEGFA
GO:0065007	Biological regulation	75	12171	0.16	1.37e-06	TIMP1,MMP2,HGF,CRYBA1,CSF3,CCL2,VTN,IFNG,GAPDH,ENO1,APOA1,CAT,TICAM1,HSPB1,HBA2,APOE,SERPINF1,CRP,THBS1,VWF,PRDX1,IL1B,KLKB1,ICAM1,KNG1,SOD1,DDAH1,APP,CA2,HSPB4,VCAM1,ALB,COL1A2,PRDX2,CD14,YWHAG,CXCL8,F2,CLU,PKM,PDGFB,SELE,HBB,PRDX6,JAK1,PDGFA,FN1,HP,APOA4,MAP3K5,COL4A2,AGT,APOA2,PGK1,ROMO1,APOM,FOXO1,HBD,HSPD1,PSAP,ALDOA,YWHAZ,IL6,ADIPOQ,TNF,ESR1,IL10,PARK7,ANGPT1,CRYAB,ENO2,LDHA,BIRC2,NOS1,VEGFA
GO:0009987	Cellular process	77	15024	0.08	0.0065	TIMP1,MMP2,HGF,CSF3,CCL2,VTN,ALDOC,IFNG,GAPDH,ENO1,APOA1,CAT,TICAM1,HSPB1,HBA2,APOE,SERPINF1,CRP,THBS1,VWF,PRDX1,IL1B,KLKB1,ICAM1,KNG1,SOD1,DDAH1,APP,CA2,VCAM1,ALB,COL1A2,PRDX2,CD14,YWHAG,CXCL8,F2,CLU,PKM,PDGFB,SELE,HBB,PRDX6,JAK1,PDGFA,FN1,HP,APOA4,MAP3K5,COL4A2,AGT,APOA2,PGK1,ROMO1,APOM,FOXO1,HBD,SOD3,GPX3,HSPD1,PSAP,ALDOA,YWHAZ,LDHB,IL6,ADIPOQ,TNF,ESR1,IL10,PARK7,ANGPT1,CRYAB,ENO2,LDHA,BIRC2,N…

## Sheet: DR PDR_Pathways
Table S1.3 - Functional analysis of the proteins found differentially expressed in vitreous collected from patients with Diabetic retinopathy (DR) and proliferative diabetic retinopathy (PDR) based on Kyoto Encyclopedia of Genes and Genomes (KEGG), Reactome and WikiPathways databases (STRING v11.5).
#category	#Term ID	Term description	Observed gene count	Background gene count	Strength	False Discovery Rate	Matching proteins in the network (labels)
KEGG	hsa05143	African trypanosomiasis	12	36	1.89	2.29e-16	IFNG,APOA1,HBA2,IL1B,ICAM1,KNG1,VCAM1,SELE,HBB,IL6,TNF,IL10
KEGG	hsa05144	Malaria	15	46	1.88	2.13e-20	HGF,CSF3,CCL2,IFNG,HBA2,THBS1,IL1B,ICAM1,VCAM1,CXCL8,SELE,HBB,IL6,TNF,IL10
KEGG	hsa04933	AGE-RAGE signaling pathway in diabetic complications	15	98	1.55	2.29e-16	MMP2,CCL2,IL1B,ICAM1,VCAM1,COL1A2,CXCL8,SELE,FN1,COL4A2,AGT,FOXO1,IL6,TNF,VEGFA
KEGG	hsa00010	Glycolysis / Gluconeogenesis	9	65	1.51	1.54e-09	ALDOC,GAPDH,ENO1,PKM,PGK1,ALDOA,LDHB,ENO2,LDHA
KEGG	hsa04066	HIF-1 signaling pathway	13	106	1.46	3.73e-13	TIMP1,ALDOC,IFNG,GAPDH,ENO1,PGK1,ALDOA,LDHB,IL6,ANGPT1,ENO2,LDHA,VEGFA
KEGG	hsa05146	Amoebiasis	12	100	1.45	4.68e-12	IFNG,HSPB1,PRDX1,IL1B,COL1A2,CD14,CXCL8,FN1,COL4A2,IL6,TNF,IL10
KEGG	hsa05134	Legionellosis	6	55	1.41	4.75e-06	IL1B,CD14,CXCL8,HSPD1,IL6,TNF
KEGG	hsa05332	Graft-versus-host disease	4	36	1.41	0.00033	IFNG,IL1B,IL6,TNF
KEGG	hsa05323	Rheumatoid arthritis	9	85	1.39	1.10e-08	CCL2,IFNG,IL1B,ICAM1,CXCL8,IL6,TNF,ANGPT1,VEGFA
KEGG	hsa04940	Type I diabetes mellitus	4	39	1.38	0.00043	IFNG,IL1B,HSPD1,TNF
KEGG	hsa05219	Bladder cancer	4	41	1.36	0.00047	MMP2,THBS1,CXCL8,VEGFA
KEGG	hsa01230	Biosynthesis of amino acids	7	73	1.35	1.42e-06	ALDOC,GAPDH,ENO1,PKM,PGK1,ALDOA,ENO2
KEGG	hsa01523	Antifolate resistance	3	31	1.35	0.0034	IL1B,IL6,TNF
KEGG	hsa05133	Pertussis	7	74	1.34	1.45e-06	TICAM1,IL1B,CD14,CXCL8,IL6,TNF,IL10
KEGG	hsa05418	Fluid shear stress and atherosclerosis	12	130	1.33	6.94e-11	MMP2,CCL2,IFNG,IL1B,ICAM1,VCAM1,PDGFB,SELE,PDGFA,MAP3K5,TNF,VEGFA
KEGG	hsa05142	Chagas disease	9	99	1.33	3.52e-08	CCL2,IFNG,TICAM1,IL1B,KNG1,CXCL8,IL6,TNF,IL10
KEGG	hsa05330	Allograft rejection	3	34	1.31	0.0042	IFNG,TNF,IL10
KEGG	hsa05321	Inflammatory bowel disease	5	60	1.29	0.00012	IFNG,IL1B,IL6,TNF,IL10
KEGG	hsa04979	Cholesterol metabolism	4	48	1.29	0.00073	APOA1,APOE,APOA4,APOA2
KEGG	hsa04977	Vitamin digestion and absorption	2	24	1.29	0.0316	APOA1,APOA4
KEGG	hsa04668	TNF signaling pathway	9	112	1.27	8.22e-08	CCL2,IL1B,ICAM1,VCAM1,SELE,MAP3K5,IL6,TNF,BIRC2
KEGG	hsa04064	NF-kappa B signaling pathway	8	101	1.27	6.46e-07	TICAM1,IL1B,ICAM1,VCAM1,CD14,CXCL8,TNF,BIRC2
KEGG	hsa00620	Pyruvate metabolism	3	38	1.26	0.0056	PKM,LDHB,LDHA
KEGG	hsa04657	IL-17 signaling pathway	7	92	1.25	4.74e-06	CSF3,CCL2,IFNG,IL1B,CXCL8,IL6,TNF
KEGG	hsa01521	EGFR tyrosine kinase inhibitor resistance	6	78	1.25	2.67e-05	HGF,PDGFB,JAK1,PDGFA,IL6,VEGFA
KEGG	hsa05310	Asthma	2	27	1.24	0.0385	TNF,IL10
KEGG	hsa04610	Complement and coagulation cascades	6	82	1.23	3.38e-05	VTN,VWF,KLKB1,KNG1,F2,CLU
KEGG	hsa05140	Leishmaniasis	5	70	1.22	0.00024	IFNG,IL1B,JAK1,TNF,IL10
KEGG	hsa00030	Pentose phosphate pathway	2	29	1.21	0.0414	ALDOC,ALDOA
KEGG	hsa01200	Carbon metabolism	8	117	1.2	1.49e-06	ALDOC,GAPDH,ENO1,CAT,PKM,PGK1,ALDOA,ENO2
KEGG	hsa04512	ECM-receptor interaction	6	88	1.2	4.81e-05	VTN,THBS1,VWF,COL1A2,FN1,COL4A2
KEGG	hsa04213	Longevity regulating pathway - multiple species	4	61	1.18	0.0015	CAT,SOD1,FOXO1,CRYAB
KEGG	hsa04930	Type II diabetes mellitus	3	46	1.18	0.0087	PKM,ADIPOQ,TNF
KEGG	hsa05135	Yersinia infection	8	125	1.17	2.29e-06	CCL2,TICAM1,IL1B,CXCL8,FN1,IL6,TNF,IL10
KEGG	hsa00051	Fructose and mannose metabolism	2	32	1.16	0.0468	ALDOC,ALDOA
KEGG	hsa04620	Toll-like receptor signaling pathway	6	101	1.14	9.87e-05	TICAM1,IL1B,CD14,CXCL8,IL6,TNF
KEGG	hsa04510	Focal adhesion	11	198	1.11	5.40e-08	HGF,VTN,THBS1,VWF,COL1A2,PDGFB,PDGFA,FN1,COL4A2,BIRC2,VEGFA
KEGG	hsa04640	Hematopoietic cell lineage	5	91	1.11	0.00060	CSF3,IL1B,CD14,IL6,TNF
KEGG	hsa05164	Influenza A	9	165	1.1	1.45e-06	CCL2,IFNG,TICAM1,IL1B,ICAM1,CXCL8,JAK1,IL6,TNF
KEGG	hsa04061	Viral protein interaction with cytokine and cytokine receptor	5	96	1.08	0.00073	CCL2,CXCL8,IL6,TNF,IL10
KEGG	hsa05152	Tuberculosis	8	168	1.05	1.57e-05	IFNG,IL1B,CD14,JAK1,HSPD1,IL6,TNF,IL10
KEGG	hsa05145	Toxoplasmosis	5	105	1.05	0.0010	IFNG,JAK1,TNF,IL10,BIRC2
KEGG	hsa04151	PI3K-Akt signaling pathway	16	350	1.03	1.99e-10	HGF,CSF3,VTN,THBS1,VWF,COL1A2,YWHAG,PDGFB,JAK1,PDGFA,FN1,COL4A2,YWHAZ,IL6,ANGPT1,VEGFA
KEGG	hsa05205	Proteoglycans in cancer	9	196	1.03	4.75e-06	MMP2,HGF,VTN,THBS1,COL1A2,FN1,TNF,ESR1,VEGFA
KEGG	hsa04621	NOD-like receptor signaling pathway	8	174	1.03	1.94e-05	CCL2,TICAM1,IL1B,CXCL8,JAK1,IL6,TNF,BIRC2
KEGG	hsa05211	Renal cell carcinoma	3	66	1.02	0.0209	HGF,PDGFB,VEGFA
KEGG	hsa04630	JAK-STAT signaling pathway	7	160	1.01	0.00011	CSF3,IFNG,PDGFB,JAK1,PDGFA,IL6,IL10
KEGG	hsa05230	Central carbon metabolism in cancer	3	69	1.01	0.0229	PKM,LDHB,LDHA
KEGG	hsa05218	Melanoma	3	72	0.99	0.0254	HGF,PDGFB,PDGFA
KEGG	hsa04932	Non-alcoholic fatty liver disease	6	148	0.98	0.00057	IL1B,CXCL8,MAP3K5,IL6,ADIPOQ,TNF
KEGG	hsa04217	Necroptosis	6	149	0.97	0.00058	IFNG,TICAM1,IL1B,JAK1,TNF,BIRC2
KEGG	hsa03018	RNA degradation	3	75	0.97	0.0276	ENO1,HSPD1,ENO2
KEGG	hsa03320	PPAR signaling pathway	3	75	0.97	0.0276	APOA1,APOA2,ADIPOQ
KEGG	hsa04926	Relaxin signaling pathway	5	128	0.96	0.0023	MMP2,COL1A2,COL4A2,NOS1,VEGFA
KEGG	hsa04625	C-type lectin receptor signaling pathway	4	102	0.96	0.0082	IL1B,IL6,TNF,IL10
KEGG	hsa04659	Th17 cell differentiation	4	101	0.96	0.0082	IFNG,IL1B,JAK1,IL6
KEGG	hsa04922	Glucagon signaling pathway	4	101	0.96	0.0082	PKM,FOXO1,LDHB,LDHA
KEGG	hsa05160	Hepatitis C	6	156	0.95	0.00071	IFNG,TICAM1,YWHAG,JAK1,YWHAZ,TNF
KEGG	hsa04146	Peroxisome	3	79	0.95	0.0309	CAT,PRDX1,SOD1
KEGG	hsa05167	Kaposi sarcoma-associated herpesvirus infection	7	187	0.94	0.00026	TICAM1,ICAM1,CXCL8,PDGFB,JAK1,IL6,VEGFA
KEGG	hsa05161	Hepatitis B	6	159	0.94	0.00073	TICAM1,CXCL8,JAK1,YWHAZ,IL6,TNF
KEGG	hsa04931	Insulin resistance	4	107	0.94	0.0093	AGT,FOXO1,IL6,TNF
KEGG	hsa05165	Human papillomavirus infection	12	325	0.93	6.46e-07	VTN,TICAM1,THBS1,VWF,COL1A2,PKM,JAK1,FN1,COL4A2,FOXO1,TNF,VEGFA
KEGG	hsa04010	MAPK signaling pathway	10	288	0.91	1.07e-05	HGF,HSPB1,IL1B,CD14,PDGFB,PDGFA,MAP3K5,TNF,ANGPT1,VEGFA
KEGG	hsa05202	Transcriptional misregulation in cancer	6	171	0.91	0.0010	CD14,CXCL8,PDGFA,FOXO1,IL6,BIRC2
KEGG	hsa04072	Phospholipase D signaling pathway	5	147	0.9	0.0040	CXCL8,F2,PDGFB,PDGFA,AGT
KEGG	hsa04211	Longevity regulating pathway	3	87	0.9	0.0385	CAT,FOXO1,ADIPOQ
KEGG	hsa05235	PD-L1 expression and PD-1 checkpoint pathway in cancer	3	88	0.9	0.0387	IFNG,TICAM1,JAK1
KEGG	hsa05132	Salmonella infection	7	209	0.89	0.00046	GAPDH,IL1B,CD14,CXCL8,IL6,TNF,BIRC2
KEGG	hsa05410	Hypertrophic cardiomyopathy	3	89	0.89	0.0394	AGT,IL6,TNF
KEGG	hsa04350	TGF-beta signaling pathway	3	91	0.89	0.0413	IFNG,THBS1,TNF
KEGG	hsa05200	Pathways in cancer	17	517	0.88	4.47e-09	MMP2,HGF,IFNG,KNG1,CXCL8,F2,PDGFB,JAK1,PDGFA,FN1,COL4A2,AGT,FOXO1,IL6,ESR1,BIRC2,VEGFA
KEGG	hsa04380	Osteoclast differentiation	4	122	0.88	0.0146	IFNG,IL1B,JAK1,TNF
KEGG	hsa05222	Small cell lung cancer	3	92	0.88	0.0415	FN1,COL4A2,BIRC2
KEGG	hsa05322	Systemic lupus erythematosus	3	93	0.88	0.0422	IFNG,TNF,IL10
KEGG	hsa05163	Human cytomegalovirus infection	7	218	0.87	0.00057	CCL2,IL1B,CXCL8,JAK1,IL6,TNF,VEGFA
KEGG	hsa05130	Pathogenic Escherichia coli infection	6	187	0.87	0.0016	GAPDH,IL1B,CXCL8,F2,IL6,TNF
KEGG	hsa04068	FoxO signaling pathway	4	127	0.87	0.0163	CAT,FOXO1,IL6,IL10
KEGG	hsa05215	Prostate cancer	3	96	0.86	0.0449	PDGFB,PDGFA,FOXO1
KEGG	hsa04015	Rap1 signaling pathway	6	202	0.84	0.0023	HGF,THBS1,PDGFB,PDGFA,ANGPT1,VEGFA
KEGG	hsa04060	Cytokine-cytokine receptor interaction	8	282	0.82	0.00043	CSF3,CCL2,IFNG,IL1B,CXCL8,IL6,TNF,IL10
KEGG	hsa05206	MicroRNAs in cancer	4	160	0.77	0.0313	THBS1,PDGFB,PDGFA,VEGFA
KEGG	hsa04810	Regulation of actin cytoskeleton	5	209	0.75	0.0155	KNG1,F2,PDGFB,PDGFA,FN1
KEGG	hsa05131	Shigellosis	5	218	0.73	0.0179	IL1B,CD14,CXCL8,FOXO1,TNF
KEGG	hsa05010	Alzheimer disease	8	355	0.72	0.0015	GAPDH,APOE,IL1B,APP,MAP3K5,IL6,TNF,NOS1
KEGG	hsa04014	Ras signaling pathway	5	226	0.71	0.0206	HGF,PDGFB,PDGFA,ANGPT1,VEGFA
KEGG	hsa05203	Viral carcinogenesis	4	182	0.71	0.0430	YWHAG,PKM,JAK1,YWHAZ
KEGG	hsa05014	Amyotrophic lateral sclerosis	6	352	0.6	0.0265	CAT,SOD1,MAP3K5,GPX3,TNF,NOS1
KEGG	hsa05168	Herpes simplex virus 1 infection	8	479	0.59	0.0083	CCL2,IFNG,TICAM1,IL1B,JAK1,IL6,TNF,BIRC2
KEGG	hsa01100	Metabolic pathways	14	1447	0.35	0.0220	ALDOC,GAPDH,ENO1,CAT,CA2,PKM,PRDX6,PGK1,GPX3,ALDOA,LDHB,ENO2,LDHA,NOS1
Reactome	HSA-6785807	Interleukin-4 and Interleukin-13 signaling	16	107	1.54	1.97e-16	TIMP1,MMP2,HGF,CCL2,IL1B,ICAM1,VCAM1,COL1A2,CXCL8,JAK1,FN1,FOXO1,IL6,TNF,IL10,VEGFA
Reactome	HSA-114608	Platelet degranulation	16	127	1.47	1.19e-15	TIMP1,HGF,APOA1,THBS1,VWF,KNG1,SOD1,APP,ALB,CLU,PDGFB,PDGFA,FN1,PSAP,ALDOA,VEGFA
Reactome	HSA-109582	Hemostasis	25	605	0.98	3.31e-15	TIMP1,HGF,APOA1,THBS1,VWF,KLKB1,KNG1,SOD1,APP,ALB,COL1A2,F2,CLU,PDGFB,SELE,HBB,PDGFA,FN1,HBD,PSAP,ALDOA,YWHAZ,ANGPT1,NOS1,VEGFA
Reactome	HSA-76002	Platelet activation, signaling and aggregation	19	260	1.23	3.31e-15	TIMP1,HGF,APOA1,THBS1,VWF,KNG1,SOD1,APP,ALB,COL1A2,F2,CLU,PDGFB,PDGFA,FN1,PSAP,ALDOA,YWHAZ,VEGFA
Reactome	HSA-449147	Signaling by Interleukins	21	440	1.05	1.16e-13	TIMP1,MMP2,HGF,CSF3,CCL2,IFNG,IL1B,ICAM1,SOD1,APP,VCAM1,COL1A2,CXCL8,JAK1,FN1,FOXO1,YWHAZ,IL6,TNF,IL10,VEGFA
Reactome	HSA-168256	Immune System	37	1956	0.64	2.97e-13	TIMP1,MMP2,HGF,CSF3,CCL2,VTN,ALDOC,IFNG,CAT,TICAM1,CRP,IL1B,ICAM1,SOD1,APP,VCAM1,COL1A2,CD14,CXCL8,F2,CLU,PKM,HBB,PRDX6,JAK1,FN1,HP,FOXO1,PSAP,ALDOA,YWHAZ,IL6,TNF,IL10,BIRC2,NOS1,VEGFA
Reactome	HSA-6783783	Interleukin-10 signaling	10	45	1.71	7.96e-12	TIMP1,CSF3,CCL2,IL1B,ICAM1,CXCL8,JAK1,IL6,TNF,IL10
Reactome	HSA-1280215	Cytokine Signaling in Immune system	22	681	0.88	3.06e-11	TIMP1,MMP2,HGF,CSF3,CCL2,IFNG,IL1B,ICAM1,SOD1,APP,VCAM1,COL1A2,CXCL8,JAK1,FN1,FOXO1,YWHAZ,IL6,TNF,IL10,BIRC2,VEGFA
Reactome	HSA-381426	Regulation of Insulin-like Growth Factor (IGF) transport and uptake by Insulin-like Growth Factor Binding Proteins (IGFBPs)	11	124	1.32	2.80e-09	TIMP1,MMP2,APOA1,APOE,KNG1,APP,ALB,F2,FN1,APOA2,IL6
Reactome	HSA-1474244	Extracellular matrix organization	14	301	1.03	1.27e-08	TIMP1,MMP2,VTN,THBS1,VWF,KLKB1,ICAM1,APP,VCAM1,COL1A2,PDGFB,PDGFA,FN1,COL4A2
Reactome	HSA-3299685	Detoxification of Reactive Oxygen Species	7	37	1.64	1.23e-07	CAT,PRDX1,SOD1,PRDX2,PRDX6,SOD3,GPX3
Reactome	HSA-2173782	Binding and Uptake of Ligands by Scavenger Receptors	7	41	1.6	2.16e-07	APOA1,APOE,ALB,COL1A2,HBB,HP,COL4A2
Reactome	HSA-8957275	Post-translational protein phosphorylation	9	107	1.29	2.51e-07	TIMP1,APOA1,APOE,KNG1,APP,ALB,FN1,APOA2,IL6
Reactome	HSA-216083	Integrin cell surface interactions	8	85	1.34	8.71e-07	VTN,THBS1,VWF,ICAM1,VCAM1,COL1A2,FN1,COL4A2
Reactome	HSA-3000171	Non-integrin membrane-ECM interactions	7	59	1.44	1.74e-06	VTN,THBS1,COL1A2,PDGFB,PDGFA,FN1,COL4A2
Reactome	HSA-70263	Gluconeogenesis	6	34	1.61	2.22e-06	ALDOC,GAPDH,ENO1,PGK1,ALDOA,ENO2
Reactome	HSA-162582	Signal Transduction	32	2741	0.43	5.22e-06	MMP2,HGF,CCL2,APOA1,HSPB1,APOE,THBS1,VWF,KNG1,APP,COL1A2,YWHAG,CXCL8,F2,PDGFB,JAK1,PDGFA,FN1,APOA4,COL4A2,AGT,APOA2,APOM,FOXO1,PSAP,YWHAZ,IL6,TNF,ESR1,ANGPT1,BIRC2,VEGFA
Reactome	HSA-70171	Glycolysis	7	72	1.35	5.23e-06	ALDOC,GAPDH,ENO1,PKM,PGK1,ALDOA,ENO2
Reactome	HSA-1643685	Disease	23	1548	0.54	1.16e-05	HGF,ENO1,APOA1,TICAM1,THBS1,VWF,PRDX1,IL1B,KLKB1,APP,PRDX2,CD14,F2,PDGFB,JAK1,PDGFA,FN1,PGK1,FOXO1,IL6,ESR1,IL10,VEGFA
Reactome	HSA-8963888	Chylomicron assembly	4	10	1.97	2.97e-05	APOA1,APOE,APOA4,APOA2
Reactome	HSA-8963901	Chylomicron remodeling	4	10	1.97	2.97e-05	APOA1,APOE,APOA4,APOA2
Reactome	HSA-168249	Innate Immune System	18	1025	0.61	2.98e-05	VTN,ALDOC,CAT,TICAM1,CRP,IL1B,APP,CD14,F2,CLU,PKM,HBB,PRDX6,HP,PSAP,ALDOA,BIRC2,NOS1
Reactome	HSA-8963899	Plasma lipoprotein remodeling	5	32	1.56	4.30e-05	APOA1,APOE,ALB,APOA4,APOA2
Reactome	HSA-2168880	Scavenging of heme from plasma	4	13	1.86	5.92e-05	APOA1,ALB,HBB,HP
Reactome	HSA-5683057	MAPK family signaling cascades	10	319	0.86	0.00011	HGF,HSPB1,VWF,PDGFB,JAK1,PDGFA,FN1,FOXO1,IL6,ANGPT1
Reactome	HSA-3000480	Scavenging by Class A Receptors	4	18	1.71	0.00016	APOA1,APOE,COL1A2,COL4A2
Reactome	HSA-975634	Retinoid metabolism and transport	5	44	1.42	0.00016	APOA1,APOE,APOA4,APOA2,APOM
Reactome	HSA-2262752	Cellular responses to stress	12	544	0.71	0.00028	CAT,PRDX1,SOD1,PRDX2,CXCL8,PRDX6,MAP3K5,SOD3,GPX3,IL6,CRYAB,VEGFA
Reactome	HSA-140837	Intrinsic Pathway of Fibrin Clot Formation	4	23	1.61	0.00033	VWF,KLKB1,KNG1,F2
Reactome	HSA-3000170	Syndecan interactions	4	27	1.54	0.00056	VTN,THBS1,COL1A2,FN1
Reactome	HSA-418594	G alpha (i) signalling events	10	396	0.77	0.00056	APOA1,APOE,KNG1,APP,CXCL8,APOA4,AGT,APOA2,APOM,PSAP
Reactome	HSA-9006934	Signaling by Receptor Tyrosine Kinases	11	502	0.71	0.00067	HGF,HSPB1,APOE,THBS1,COL1A2,PDGFB,PDGFA,FN1,COL4A2,ESR1,VEGFA
Reactome	HSA-8864260	Transcriptional regulation by the AP-2 (TFAP2) family of transcription factors	4	35	1.43	0.0012	APOE,HSPD1,ESR1,VEGFA
Reactome	HSA-8964058	HDL remodeling	3	10	1.84	0.0012	APOA1,APOE,ALB
Reactome	HSA-3000178	ECM proteoglycans	5	76	1.19	0.0013	VTN,APP,COL1A2,FN1,COL4A2
Reactome	HSA-375276	Peptide ligand-binding receptors	7	193	0.93	0.0013	CCL2,KNG1,APP,CXCL8,F2,AGT,PSAP
Reactome	HSA-430116	GP1b-IX-V activation signalling	3	12	1.77	0.0016	VWF,COL1A2,YWHAZ
Reactome	HSA-5684996	MAPK1/MAPK3 signaling	8	280	0.82	0.0016	HGF,VWF,PDGFB,JAK1,PDGFA,FN1,IL6,ANGPT1
Reactome	HSA-76009	Platelet Aggregation (Plug Formation)	4	39	1.38	0.0016	VWF,COL1A2,F2,FN1
Reactome	HSA-9614399	Regulation of localization of FOXO transcription factors	3	12	1.77	0.0016	YWHAG,FOXO1,YWHAZ
Reactome	HSA-1474228	Degradation of the extracellular matrix	6	140	1.0	0.0017	TIMP1,MMP2,KLKB1,COL1A2,FN1,COL4A2
Reactome	HSA-9020591	Interleukin-12 signaling	4	46	1.31	0.0027	IFNG,SOD1,JAK1,IL10
Reactome	HSA-9651496	Defects of contact activation system (CAS) and kallikrein/kinin system (KKS)	3	16	1.64	0.0030	VWF,KLKB1,F2
Reactome	HSA-2219528	PI3K/AKT Signaling in Cancer	5	105	1.05	0.0044	HGF,PDGFB,PDGFA,FOXO1,ESR1
Reactome	HSA-9636667	Manipulation of host energy metabolism	2	2	2.37	0.0044	ENO1,PGK1
Reactome	HSA-166658	Complement cascade	4	57	1.21	0.0052	VTN,CRP,F2,CLU
Reactome	HSA-186797	Signaling by PDGF	4	58	1.21	0.0055	THBS1,PDGFB,PDGFA,COL4A2
Reactome	HSA-8862803	Deregulated CDK5 triggers multiple neurodegenerative pathways in Alzheimers disease models	3	22	1.5	0.0061	PRDX1,APP,PRDX2
Reactome	HSA-937041	IKK complex recruitment mediated by RIP1	3	22	1.5	0.0061	TICAM1,CD14,BIRC2
Reactome	HSA-9657688	Defective factor XII causes hereditary angioedema	2	3	2.19	0.0064	KLKB1,F2
Reactome	HSA-9672391	Defective F8 cleavage by thrombin	2	3	2.19	0.0064	VWF,F2
Reactome	HSA-5673001	RAF/MAP kinase cascade	7	274	0.77	0.0069	HGF,VWF,PDGFB,JAK1,PDGFA,FN1,ANGPT1
Reactome	HSA-6798695	Neutrophil degranulation	9	473	0.65	0.0073	ALDOC,CAT,CD14,PKM,HBB,PRDX6,HP,PSAP,ALDOA
Reactome	HSA-9614085	FOXO-mediated transcription	4	65	1.16	0.0073	CAT,YWHAG,FOXO1,YWHAZ
Reactome	HSA-202733	Cell surface interactions at the vascular wall	5	138	0.93	0.0118	COL1A2,F2,SELE,FN1,ANGPT1
Reactome	HSA-8874081	MET activates PTK2 signaling	3	30	1.37	0.0118	HGF,COL1A2,FN1
Reactome	HSA-2219530	Constitutive Signaling by Aberrant PI3K in Cancer	4	78	1.08	0.0131	HGF,PDGFB,PDGFA,ESR1
Reactome	HSA-1430728	Metabolism	20	2089	0.35	0.0142	ALDOC,GAPDH,ENO1,APOA1,APOE,DDAH1,CA2,ALB,PKM,APOA4,AGT,APOA2,PGK1,APOM,PSAP,ALDOA,LDHB,ADIPOQ,ENO2,LDHA
Reactome	HSA-1592389	Activation of Matrix Metalloproteinases	3	33	1.33	0.0147	TIMP1,MMP2,KLKB1
Reactome	HSA-5653656	Vesicle-mediated transport	10	660	0.55	0.0166	APOA1,APOE,APP,ALB,COL1A2,YWHAG,HBB,HP,COL4A2,YWHAZ
Reactome	HSA-392499	Metabolism of proteins	19	1977	0.35	0.0181	TIMP1,MMP2,CCL2,APOA1,APOE,THBS1,KNG1,APP,ALB,CXCL8,F2,FN1,APOA4,AGT,APOA2,IL6,ESR1,PARK7,BIRC2
Reactome	HSA-5628897	TP53 Regulates Metabolic Genes	4	87	1.03	0.0181	PRDX1,PRDX2,YWHAG,YWHAZ
Reactome	HSA-877300	Interferon gamma signaling	4	88	1.02	0.0182	IFNG,ICAM1,VCAM1,JAK1
Reactome	HSA-8950505	Gene and protein expression by JAK-STAT signaling after Interleukin-12 stimulation	3	37	1.28	0.0183	IFNG,SOD1,IL10
Reactome	HSA-1247673	Erythrocytes take up oxygen and release carbon dioxide	2	8	1.77	0.0216	CA2,HBB
Reactome	HSA-937061	TRIF(TICAM1)-mediated TLR4 signaling	4	96	0.99	0.0236	TICAM1,APP,CD14,BIRC2
Reactome	HSA-109581	Apoptosis	5	173	0.83	0.0250	TICAM1,CD14,YWHAG,YWHAZ,BIRC2
Reactome	HSA-112411	MAPK1 (ERK2) activation	2	9	1.71	0.0250	JAK1,IL6
Reactome	HSA-2562578	TRIF-mediated programmed cell death	2	9	1.71	0.0250	TICAM1,CD14
Reactome	HSA-9662834	CD163 mediating an anti-inflammatory response	2	9	1.71	0.0250	IL6,IL10
Reactome	HSA-110056	MAPK3 (ERK1) activation	2	10	1.67	0.0286	JAK1,IL6
Reactome	HSA-6811558	PI5P, PP2A and IER3 Regulate PI3K/AKT Signaling	4	105	0.95	0.0300	HGF,PDGFB,PDGFA,ESR1
Reactome	HSA-977606	Regulation of Complement cascade	3	47	1.17	0.0308	VTN,F2,CLU
Reactome	HSA-1059683	Interleukin-6 signaling	2	11	1.63	0.0323	JAK1,IL6
Reactome	HSA-1237044	Erythrocytes take up carbon dioxide and release oxygen	2	12	1.59	0.0363	CA2,HBB
Reactome	HSA-5663202	Diseases of signal transduction by growth factor receptors and second messengers	7	392	0.62	0.0363	HGF,VWF,PDGFB,PDGFA,FN1,FOXO1,ESR1
Reactome	HSA-8866910	TFAP2 (AP-2) family regulates transcription of growth factors and their receptors	2	12	1.59	0.0363	ESR1,VEGFA
Reactome	HSA-212436	Generic Transcription Pathway	13	1197	0.4	0.0396	IFNG,CAT,APOE,THBS1,PRDX1,PRDX2,YWHAG,FOXO1,HSPD1,YWHAZ,IL6,ESR1,VEGFA
Reactome	HSA-75035	Chk1/Chk2(Cds1) mediated inactivation of Cyclin B:Cdk1 complex	2	13	1.55	0.0397	YWHAG,YWHAZ
Reactome	HSA-877312	Regulation of IFNG signaling	2	14	1.52	0.0448	IFNG,JAK1
Reactome	HSA-111447	Activation of BAD and translocation to mitochondria	2	15	1.49	0.0499	YWHAG,YWHAZ
Reactome	HSA-2214320	Anchoring fibril formation	2	15	1.49	0.0499	COL1A2,COL4A2
Reactome	HSA-354194	GRB2:SOS provides linkage to MAPK signaling for Integrins	2	15	1.49	0.0499	VWF,FN1
Reactome	HSA-372708	p130Cas linkage to MAPK signaling for integrins	2	15	1.49	0.0499	VWF,FN1
Reactome	HSA-597592	Post-translational protein modification	14	1390	0.37	0.0499	TIMP1,APOA1,APOE,THBS1,KNG1,APP,ALB,F2,FN1,APOA2,IL6,ESR1,PARK7,BIRC2
Reactome	HSA-75892	Platelet Adhesion to exposed collagen	2	15	1.49	0.0499	VWF,COL1A2
Reactome	HSA-975163	IRAK2 mediated activation of TAK1 complex upon TLR7/8 or 9 stimulation	2	15	1.49	0.0499	TICAM1,CD14
WikiPathways	WP15	Selenium micronutrient network	18	86	1.69	1.10e-21	CCL2,IFNG,APOA1,CAT,HBA2,CRP,PRDX1,IL1B,ICAM1,SOD1,ALB,PRDX2,F2,HBB,SOD3,GPX3,IL6,TNF
WikiPathways	WP176	Folate metabolism	17	69	1.76	1.10e-21	CCL2,IFNG,APOA1,CAT,HBA2,CRP,IL1B,ICAM1,SOD1,ALB,F2,HBB,SOD3,GPX3,IL6,TNF,NOS1
WikiPathways	WP1533	Vitamin B12 metabolism	15	50	1.84	3.08e-20	CCL2,IFNG,APOA1,HBA2,APOE,CRP,IL1B,ICAM1,SOD1,ALB,F2,HBB,SOD3,IL6,TNF
WikiPathways	WP3617	Photodynamic therapy-induced NF-kB survival signaling	10	35	1.82	5.61e-13	MMP2,IL1B,ICAM1,VCAM1,CXCL8,SELE,IL6,TNF,BIRC2,VEGFA
WikiPathways	WP4754	IL-18 signaling pathway	17	270	1.17	5.61e-13	TIMP1,MMP2,CCL2,IFNG,ENO1,HSPB1,IL1B,ICAM1,CRYGC,COL1A2,CXCL8,FN1,IL6,ADIPOQ,TNF,IL10,VEGFA
WikiPathways	WP3624	Lung fibrosis	11	63	1.61	1.68e-12	TIMP1,MMP2,HGF,CSF3,CCL2,IL1B,CXCL8,PDGFB,PDGFA,IL6,TNF
WikiPathways	WP4891	COVID-19 adverse outcome pathway	8	15	2.09	3.57e-12	CSF3,CCL2,IL1B,CXCL8,AGT,IL6,TNF,IL10
WikiPathways	WP4018	Clear cell renal cell carcinoma pathways	11	85	1.48	2.46e-11	ALDOC,GAPDH,ENO1,PKM,PDGFB,PGK1,ALDOA,LDHB,ENO2,LDHA,VEGFA
WikiPathways	WP3888	VEGFA-VEGFR2 signaling pathway	18	428	0.99	3.29e-11	MMP2,CCL2,GAPDH,HSPB1,ICAM1,ALB,PRDX2,CXCL8,SELE,PRDX6,FN1,MAP3K5,PGK1,FOXO1,HBD,ALDOA,LDHA,VEGFA
WikiPathways	WP534	Glycolysis and gluconeogenesis	9	45	1.67	9.46e-11	ALDOC,GAPDH,ENO1,PKM,PGK1,ALDOA,LDHB,ENO2,LDHA
WikiPathways	WP3932	Focal adhesion: PI3K-Akt-mTOR-signaling pathway	15	302	1.06	3.14e-10	HGF,CSF3,VTN,THBS1,VWF,COL1A2,PDGFB,JAK1,PDGFA,FN1,COL4A2,FOXO1,ANGPT1,NOS1,VEGFA
WikiPathways	WP2882	Nuclear receptors meta-pathway	15	316	1.04	5.33e-10	HGF,CCL2,IFNG,APOA1,PRDX1,IL1B,PDGFB,PRDX6,APOA2,FOXO1,SOD3,GPX3,TNF,ESR1,BIRC2
WikiPathways	WP5049	Glycolysis in senescence	6	11	2.1	3.16e-09	ALDOC,GAPDH,ENO1,PKM,PGK1,LDHA
WikiPathways	WP530	Cytokines and inflammatory response	7	26	1.8	3.82e-09	CSF3,IFNG,IL1B,PDGFA,IL6,TNF,IL10
WikiPathways	WP4629	Aerobic glycolysis	6	12	2.07	4.10e-09	GAPDH,ENO1,PKM,PGK1,ALDOA,LDHA
WikiPathways	WP706	Sudden infant death syndrome (SIDS) susceptibility pathways	11	155	1.22	5.18e-09	GAPDH,IL1B,YWHAG,CXCL8,HSPD1,ALDOA,YWHAZ,IL6,TNF,IL10,VEGFA
WikiPathways	WP4172	PI3K-Akt signaling pathway	14	336	0.99	1.03e-08	HGF,CSF3,VTN,THBS1,VWF,COL1A2,PDGFB,JAK1,PDGFA,FN1,COL4A2,IL6,ANGPT1,VEGFA
WikiPathways	WP4493	Cells and molecules involved in local acute inflammatory response	6	17	1.91	1.83e-08	ICAM1,KNG1,VCAM1,CXCL8,IL6,TNF
WikiPathways	WP2806	Complement system	9	97	1.33	2.57e-08	VTN,APOA1,CRP,THBS1,KLKB1,ICAM1,ALB,SELE,ADIPOQ
WikiPathways	WP306	Focal adhesion	11	196	1.12	4.37e-08	HGF,VTN,THBS1,VWF,COL1A2,PDGFB,PDGFA,FN1,COL4A2,BIRC2,VEGFA
WikiPathways	WP2865	IL1 and megakaryocytes in obesity	6	24	1.77	8.99e-08	TIMP1,CCL2,IFNG,IL1B,ICAM1,F2
WikiPathways	WP4969	RAS and bradykinin pathways in COVID-19	6	29	1.68	2.31e-07	IL1B,KLKB1,KNG1,AGT,TNF,NOS1
WikiPathways	WP4329	miRNAs involvement in the immune response in sepsis	6	37	1.58	8.06e-07	ICAM1,VCAM1,CXCL8,IL6,TNF,IL10
WikiPathways	WP4462	Platelet-mediated interactions with vascular and circulating cells	5	17	1.84	8.89e-07	CCL2,IL1B,ICAM1,VCAM1,SELE
WikiPathways	WP3287	Overview of nanoparticle effects	5	19	1.79	1.37e-06	CRP,CXCL8,FN1,IL6,TNF
WikiPathways	WP4478	LTF danger signal response pathway	5	19	1.79	1.37e-06	IL1B,CD14,CXCL8,IL6,TNF
WikiPathways	WP2431	Spinal cord injury	8	116	1.21	1.47e-06	CCL2,IFNG,IL1B,ICAM1,CXCL8,IL6,TNF,NOS1
WikiPathways	WP4298	Acute viral myocarditis	7	86	1.28	3.45e-06	IFNG,TICAM1,JAK1,IL6,TNF,IL10,NOS1
WikiPathways	WP4747	Netrin-UNC5B signaling pathway	6	52	1.43	4.03e-06	CCL2,ICAM1,VCAM1,SELE,TNF,IL10
WikiPathways	WP2864	Apoptosis-related network due to altered Notch3 in ovarian cancer	6	53	1.42	4.33e-06	HSPB1,APOE,THBS1,APP,HSPD1,TNF
WikiPathways	WP4673	Male infertility	8	141	1.12	5.30e-06	MMP2,CAT,THBS1,CLU,SOD3,TNF,ESR1,NOS1
WikiPathways	WP453	Inflammatory response pathway	5	30	1.59	7.87e-06	VTN,IFNG,THBS1,COL1A2,FN1
WikiPathways	WP5113	Antiviral and anti-inflammatory effects of Nrf2 on SARS-CoV-2 pathway	5	31	1.57	8.83e-06	CCL2,IL1B,CXCL8,IL6,TNF
WikiPathways	WP4396	Nonalcoholic fatty liver disease	8	155	1.08	9.61e-06	CCL2,IL1B,VCAM1,CXCL8,MAP3K5,IL6,ADIPOQ,TNF
WikiPathways	WP615	Senescence and autophagy in cancer	7	105	1.19	9.89e-06	VTN,IFNG,THBS1,IL1B,CXCL8,FN1,IL6
WikiPathways	WP5039	SARS-CoV-2 innate immunity evasion and cell-specific immune response	6	66	1.33	1.20e-05	CCL2,CXCL8,JAK1,IL6,TNF,IL10
WikiPathways	WP5110	Familial hyperlipidemia type 3	4	13	1.86	1.30e-05	APOA1,APOE,APOA4,APOA2
WikiPathways	WP2447	Amyotrophic lateral sclerosis (ALS)	5	37	1.5	1.69e-05	CAT,SOD1,MAP3K5,TNF,NOS1
WikiPathways	WP3614	Photodynamic therapy-induced HIF-1 survival signaling	5	37	1.5	1.69e-05	PKM,PGK1,ANGPT1,LDHA,VEGFA
WikiPathways	WP4341	Non-genomic actions of 1,25 dihydroxyvitamin D3	6	71	1.29	1.69e-05	CCL2,IFNG,CXCL8,JAK1,IL6,TNF
WikiPathways	WP4136	Fibrin complement receptor 3 signaling pathway	5	41	1.45	2.50e-05	CCL2,TICAM1,CD14,IL6,TNF
WikiPathways	WP4290	Metabolic reprogramming in colon cancer	5	42	1.44	2.72e-05	GAPDH,ENO1,PKM,PGK1,LDHA
WikiPathways	WP1946	Cori cycle	4	17	1.74	2.77e-05	GAPDH,PGK1,ALDOA,LDHA
WikiPathways	WP364	IL-6 signaling pathway	5	43	1.43	2.89e-05	TIMP1,CRP,JAK1,AGT,IL6
WikiPathways	WP4806	EGFR tyrosine kinase inhibitor resistance	6	83	1.23	3.36e-05	HGF,PDGFB,JAK1,PDGFA,IL6,VEGFA
WikiPathways	WP2848	Pluripotent stem cell differentiation pathway	5	48	1.38	4.56e-05	HGF,PDGFB,PDGFA,IL6,VEGFA
WikiPathways	WP5083	Neuroinflammation and glutamatergic signaling	7	140	1.07	4.59e-05	IFNG,IL1B,JAK1,IL6,TNF,IL10,NOS1
WikiPathways	WP2328	Allograft Rejection	6	89	1.2	4.61e-05	IFNG,IL1B,CXCL8,TNF,IL10,VEGFA
WikiPathways	WP3646	Hepatitis C and hepatocellular carcinoma	5	49	1.38	4.70e-05	CXCL8,JAK1,COL4A2,IL6,VEGFA
WikiPathways	WP3611	Photodynamic therapy-induced AP-1 survival signaling.	5	50	1.37	4.98e-05	MMP2,IFNG,MAP3K5,IL6,TNF
WikiPathways	WP4970	Galanin receptor pathway	4	21	1.65	4.98e-05	CRP,IL6,ADIPOQ,VEGFA
WikiPathways	WP231	TNF-alpha signaling pathway	6	92	1.18	5.10e-05	CCL2,SELE,MAP3K5,IL6,TNF,BIRC2
WikiPathways	WP2911	miRNA targets in ECM and membrane receptors	4	22	1.63	5.53e-05	THBS1,COL1A2,FN1,COL4A2
WikiPathways	WP3599	Transcription factor regulation in adipogenesis	4	22	1.63	5.53e-05	FOXO1,IL6,ADIPOQ,TNF
WikiPathways	WP5044	Kynurenine pathway and links to cell senescence	4	23	1.61	6.24e-05	IFNG,FOXO1,TNF,NOS1
WikiPathways	WP558	Complement and coagulation cascades	5	58	1.3	8.78e-05	VWF,KLKB1,KNG1,F2,CLU
WikiPathways	WP75	Toll-like receptor signaling pathway	6	103	1.13	8.78e-05	TICAM1,IL1B,CD14,CXCL8,IL6,TNF
WikiPathways	WP5092	Interactions of natural killer cells in pancreatic cancer	4	27	1.54	0.00010	CCL2,IFNG,FOXO1,TNF
WikiPathways	WP3851	TLR4 signaling and tolerance	4	28	1.52	0.00012	TICAM1,CXCL8,IL6,TNF
WikiPathways	WP430	Statin inhibition of cholesterol production	4	29	1.51	0.00013	APOA1,APOE,APOA4,APOA2
WikiPathways	WP3303	RAC1/PAK1/p38/MMP2 pathway	5	67	1.24	0.00016	MMP2,FN1,FOXO1,ANGPT1,NOS1
WikiPathways	WP2059	Alzheimers disease and miRNA effects	8	258	0.86	0.00018	GAPDH,APOE,IL1B,APP,MAP3K5,IL6,TNF,NOS1
WikiPathways	WP3601	Lipid particles composition	3	9	1.89	0.00018	APOA1,APOE,APOA2
WikiPathways	WP3893	Development and heterogeneity of the ILC family	4	32	1.46	0.00018	IFNG,IL1B,IL6,TNF
WikiPathways	WP408	Oxidative stress response	4	32	1.46	0.00018	CAT,SOD1,SOD3,GPX3
WikiPathways	WP5124	Alzheimers disease	8	255	0.86	0.00018	GAPDH,APOE,IL1B,APP,MAP3K5,IL6,TNF,NOS1
WikiPathways	WP727	Monoamine transport	4	32	1.46	0.00018	IL1B,AGT,TNF,NOS1
WikiPathways	WP619	Type II interferon signaling (IFNG)	4	37	1.4	0.00028	IFNG,IL1B,ICAM1,JAK1
WikiPathways	WP4495	IL-10 anti-inflammatory signaling pathway	3	12	1.77	0.00032	JAK1,IL6,IL10
WikiPathways	WP1449	Regulation of toll-like receptor signaling pathway	6	139	1.0	0.00036	TICAM1,IL1B,CD14,CXCL8,IL6,TNF
WikiPathways	WP2828	Bladder cancer	4	40	1.37	0.00036	MMP2,THBS1,CXCL8,VEGFA
WikiPathways	WP2814	Mammary gland development pathway - Puberty (Stage 2 of 4)	3	13	1.73	0.00038	TIMP1,FN1,ESR1
WikiPathways	WP2884	NRF2 pathway	6	143	0.99	0.00040	HGF,PRDX1,PDGFB,PRDX6,SOD3,GPX3
WikiPathways	WP2036	TNF-related weak inducer of apoptosis (TWEAK) signaling pathway	4	42	1.35	0.00041	CCL2,IL6,TNF,BIRC2
WikiPathways	WP5112	Familial hyperlipidemia type 5	3	14	1.7	0.00044	APOA1,APOA4,APOA2
WikiPathways	WP4666	Hepatitis B infection	6	151	0.97	0.00051	TICAM1,CXCL8,JAK1,YWHAZ,IL6,TNF
WikiPathways	WP4008	NO/cGMP/PKG mediated neuroprotection	4	46	1.31	0.00054	IFNG,IL1B,TNF,NOS1
WikiPathways	WP4522	Metabolic pathway of LDL, HDL and TG, including diseases	3	16	1.64	0.00060	APOA1,APOE,APOA2
WikiPathways	WP5109	Familial hyperlipidemia type 2	3	16	1.64	0.00060	APOA1,APOA4,APOA2
WikiPathways	WP5108	Familial hyperlipidemia type 1	3	17	1.61	0.00069	APOA1,APOA4,APOA2
WikiPathways	WP3286	Copper homeostasis	4	51	1.26	0.00075	SOD1,APP,FOXO1,SOD3
WikiPathways	WP4300	Extracellular vesicles in the crosstalk of cardiac cells	3	18	1.59	0.00078	HSPB1,SOD1,IL6
WikiPathways	WP382	MAPK signaling pathway	7	245	0.82	0.00084	HSPB1,IL1B,CD14,PDGFB,PDGFA,MAP3K5,TNF
WikiPathways	WP560	TGF-beta receptor signaling	4	54	1.24	0.00089	IFNG,THBS1,JAK1,TNF
WikiPathways	WP4816	TGF-beta receptor signaling in skeletal dysplasias	4	58	1.21	0.0011	IFNG,THBS1,JAK1,TNF
WikiPathways	WP4884	Pathogenesis of SARS-CoV-2 mediated by nsp9-nsp10 complex	3	21	1.52	0.0011	CRP,CXCL8,IL6
WikiPathways	WP5111	Familial hyperlipidemia type 4	3	21	1.52	0.0011	APOA1,APOA4,APOA2
WikiPathways	WP272	Blood clotting cascade	3	23	1.48	0.0014	VWF,KLKB1,F2
WikiPathways	WP1539	Angiogenesis	3	24	1.46	0.0016	PDGFB,ANGPT1,VEGFA
WikiPathways	WP236	Adipogenesis	5	130	0.95	0.0021	AGT,FOXO1,IL6,ADIPOQ,TNF
WikiPathways	WP2034	Leptin signaling pathway	4	75	1.09	0.0027	IL1B,JAK1,FOXO1,ESR1
WikiPathways	WP129	Matrix metalloproteinases	3	30	1.37	0.0028	TIMP1,MMP2,TNF
WikiPathways	WP4304	Oligodendrocyte specification and differentiation, leading to myelin components for CNS	3	30	1.37	0.0028	IL1B,PDGFB,TNF
WikiPathways	WP4496	Signal transduction through IL1R	3	32	1.34	0.0032	IL1B,IL6,TNF
WikiPathways	WP4481	Resistin as a regulator of inflammation	3	33	1.33	0.0035	CXCL8,IL6,TNF
WikiPathways	WP4874	CAMKK2 pathway	3	33	1.33	0.0035	ICAM1,VCAM1,NOS1
WikiPathways	WP51	Regulation of actin cytoskeleton	5	149	0.89	0.0036	CD14,F2,PDGFB,PDGFA,FN1
WikiPathways	WP289	Myometrial relaxation and contraction pathways	5	153	0.88	0.0040	IL1B,YWHAG,YWHAZ,IL6,NOS1
WikiPathways	WP1995	Effects of nitric oxide	2	8	1.77	0.0054	HBA2,NOS1
WikiPathways	WP2456	HIF1A and PPARG regulation of glycolysis	2	8	1.77	0.0054	GAPDH,LDHA
WikiPathways	WP2526	PDGF pathway	3	40	1.24	0.0055	PDGFB,JAK1,PDGFA
WikiPathways	WP4480	Altered glycosylation of MUC1 in tumor microenvironment	2	9	1.71	0.0064	IL6,TNF
WikiPathways	WP2586	Aryl hydrocarbon receptor Netpath	3	46	1.18	0.0079	TNF,ESR1,VEGFA
WikiPathways	WP2873	Aryl hydrocarbon receptor pathway	3	46	1.18	0.0079	IFNG,IL1B,TNF
WikiPathways	WP2203	Thymic stromal lymphopoietin (TSLP) signaling pathway	3	47	1.17	0.0083	CXCL8,JAK1,IL6
WikiPathways	WP1455	Serotonin transporter activity	2	11	1.63	0.0087	IL1B,NOS1
WikiPathways	WP2513	Nanoparticle triggered regulated necrosis	2	12	1.59	0.0101	TICAM1,TNF
WikiPathways	WP4659	Gastrin signaling pathway	4	114	0.91	0.0103	CXCL8,FOXO1,BIRC2,VEGFA
WikiPathways	WP3940	One-carbon metabolism and related pathways	3	52	1.13	0.0105	SOD1,SOD3,GPX3
WikiPathways	WP2849	Hematopoietic stem cell differentiation	3	54	1.11	0.0113	CSF3,IL1B,IL6
WikiPathways	WP4337	ncRNAs involved in STAT3 signaling in hepatocellular carcinoma	2	13	1.55	0.0113	JAK1,IL6
WikiPathways	WP4484	Control of immune tolerance by vasoactive intestinal peptide	2	13	1.55	0.0113	IFNG,IL10
WikiPathways	WP4947	Nitric oxide metabolism in cystic fibrosis	2	13	1.55	0.0113	DDAH1,NOS1
WikiPathways	WP3865	Novel intracellular components of RIG-I-like receptor (RLR) pathway	3	59	1.07	0.0141	IFNG,CXCL8,TNF
WikiPathways	WP3863	T-cell antigen receptor (TCR) pathway during Staphylococcus aureus infection	3	60	1.07	0.0147	IFNG,TNF,IL10
WikiPathways	WP366	TGF-beta signaling pathway	4	132	0.85	0.0161	THBS1,APP,COL1A2,FN1
WikiPathways	WP3678	Amplification and expansion of oncogenic pathways as metastatic traits	2	17	1.44	0.0171	VCAM1,VEGFA
WikiPathways	WP554	ACE inhibitor pathway	2	17	1.44	0.0171	KNG1,AGT
WikiPathways	WP2374	Oncostatin M signaling pathway	3	65	1.03	0.0176	CCL2,JAK1,VEGFA
WikiPathways	WP2324	AGE/RAGE pathway	3	66	1.02	0.0182	MMP2,SOD1,FOXO1
WikiPathways	WP3680	Physico-chemical features and toxicity-associated pathways	3	66	1.02	0.0182	SOD1,FN1,NOS1
WikiPathways	WP3942	PPAR signaling pathway	3	67	1.02	0.0187	APOA1,APOA2,ADIPOQ
WikiPathways	WP4963	p53 transcriptional gene network	3	67	1.02	0.0187	CCL2,THBS1,ICAM1
WikiPathways	WP516	Hypertrophy model	2	19	1.39	0.0197	IFNG,VEGFA
WikiPathways	WP4206	Hereditary leiomyomatosis and renal cell carcinoma pathway	2	20	1.37	0.0214	LDHA,VEGFA
WikiPathways	WP1984	Integrated breast cancer pathway	4	151	0.79	0.0237	JAK1,FOXO1,ESR1,VEGFA
WikiPathways	WP1584	Type II diabetes mellitus	2	22	1.33	0.0250	ADIPOQ,TNF
WikiPathways	WP2037	Prolactin signaling pathway	3	76	0.96	0.0250	YWHAG,JAK1,YWHAZ
WikiPathways	WP4141	PI3K/AKT/mTOR - VitD3 signaling	2	22	1.33	0.0250	IL10,LDHA
WikiPathways	WP4482	Vitamin D in inflammatory diseases	2	22	1.33	0.0250	IL6,TNF
WikiPathways	WP262	Ebstein-Barr virus LMP1 signaling	2	23	1.31	0.0263	CXCL8,TNF
WikiPathways	WP4239	Epithelial to mesenchymal transition in colorectal cancer	4	160	0.77	0.0276	MMP2,VTN,FN1,COL4A2
WikiPathways	WP4595	Urea cycle and associated pathways	2	24	1.29	0.0280	LDHB,NOS1
WikiPathways	WP5046	NAD metabolism in oncogene-induced senescence and mitochondrial dysfunction-associated senescence	2	24	1.29	0.0280	IL1B,IL6
WikiPathways	WP2878	PPAR-alpha pathway	2	26	1.25	0.0319	APOA1,APOA2
WikiPathways	WP138	Androgen receptor signaling pathway	3	88	0.9	0.0348	PRDX1,FOXO1,PARK7
WikiPathways	WP4658	Small cell lung cancer	3	95	0.87	0.0424	FN1,COL4A2,BIRC2
WikiPathways	WP4912	SARS coronavirus and innate immunity	2	31	1.18	0.0430	TICAM1,JAK1
WikiPathways	WP3981	miRNA regulation of prostate cancer signaling pathways	2	33	1.15	0.0478	PDGFA,FOXO1
WikiPathways	WP4786	Type I collagen synthesis in the context of osteogenesis imperfecta	2	33	1.15	0.0478	SERPINF1,COL1A2
WikiPathways	WP4838	Regucalcin in proximal tubule epithelial kidney cells	2	33	1.15	0.0478	MAP3K5,NOS1
WikiPathways	WP4880	Host-pathogen interaction of human coronaviruses - interferon induction	2	33	1.15	0.0478	TICAM1,JAK1
WikiPathways	WP400	p38 MAPK signaling pathway	2	34	1.14	0.0491	HSPB1,MAP3K5
WikiPathways	WP4241	Type 2 papillary renal cell carcinoma	2	34	1.14	0.0491	PDGFB,VEGFA
