# Supplementary material for: Vitreous Humor Proteome: Targeting Oxidative Stress, Inflammation, and Neurodegeneration in Vitreoretinal Diseases
Source: Antioxidants (Basel). 2022 Mar 6;11(3):505. doi: 10.3390/antiox11030505 (PMC8944522; doi:10.3390/antiox11030505)
Supplement: Supplementary file 1 [file antioxidants-11-00505-s001.zip › Supplementary table 2_AMD.xlsx]

## Sheet: AMD_Proteins
Table S2.1 - Proteins related to oxidative stress that were found differentially expressed in vitreous collected from patients with dry age-related macular degeneration (dry AMD) and neovascular age-related macular degeneration (nAMD). In the study performed by Nobl and co-workers, the studied groups correspond to nAMD with choroidal neovascularization without signs of bleeding (CNVwvsoB), nAMD w…
					Nobl, et. al., (2016) (p-value<0.05)			Schori, et. al., (2018) (p-value<0.05)
Uniprot	Gene	Description	Huber, et. al., (2012) log2 (nAMD/Control (MH/ERM)) (p-value<0.05)	Koss, et. al.,(2014) log2 (AMD/Idiopathic vitreous floaters) (p-value<0.05)	log2 (CNVw/oB/Idiopathic vitreous floaters)	log2 (CNVwB/Idiopathic vitreous floaters)	log2 (hCNV/Idiopathic vitreous floaters)	log2 (dry AMD/ERM)	log2 (nAMD/ERM)
P61981	YWHAG	14-3-3 protein gamma							5.99662
P63261	ACTG1	Actin, cytoplasmic 2						-1.95218
P15144	ANPEP	Aminopeptidase N						-6.6584
O15123	ANGPT2	Angiopoietin-2	0.919698
P02647	APOA1	Apolipoprotein A-I		1.20163
P05090	APOD	Apolipoprotein D						-3.20116
P61769	B2M	Beta-2-microglobulin							1.92088
P33151	CDH5	Cadherin-5						-2.19787
P07858	CTSB	Cathepsin B							2.07367
Q9UBR2	CTSZ	Cathepsin Z							1.35655
P10909	CLU	Clusterin			0.960583	1.23317	1.36696
P28838	LAP3	Cytosol aminopeptidase						-12.1553
P13716	ALAD	Delta-aminolevulinic acid dehydratase						5.51942
P02751	FN1	Fibronectin						-2.85121
P04075	ALDOA	Fructose-bisphosphate aldolase A						-2.30992
P09972	ALDOC	Fructose-bisphosphate aldolase C							1.96042
P22352	GPX3	Glutathione peroxidase 3		2.09085
P00390	GSR	Glutathione reductase, mitochondrial							3.07474
P00738	HP	Haptoglobin		1.54597
P68871	HBB	Hemoglobin subunit beta			5.31505	3.2623	5.78545
P05362	ICAM1	Intercellular adhesion molecule 1						-2.05287
P13598	ICAM2	Intercellular adhesion molecule 2						-2.34551
Q9NPH3	IL1RAP	Interleukin-1 receptor accessory protein						-2.52522
O75874	IDH1	Isocitrate dehydrogenase [NADP] cytoplasmic						-6.7901
Q99538	LGMN	Legumain						-3.06133
P10619	CTSA	Lysosomal protective protein						-1.93721
P13473	LAMP2	Lysosome-associated membrane glycoprotein 2							1.5816
P04156	PRNP	Major prion protein							2.04764
O95497	VNN1	Pantetheinase						-1.80897
P30086	PEBP1	Phosphatidylethanolamine-binding protein 1							1.64117
P15259	PGAM2	Phosphoglycerate mutase 2							2.2672
P07602	PSAP	Prosaposin							1.91521
P41222	PTGDS	Prostaglandin-H2 D-isomerase		0.722466	0.59308	0.781406	0.220604
Q99497	PARK7	Protein/nucleic acid deglycase DJ-1							2.50233
P00352	ALDH1A1	Retinal dehydrogenase 1							4.59536
Q86VB7	CD163	Scavenger receptor cysteine-rich type 1 protein M130						-2.48156
P02768	ALB	Serum albumin		0.933573
P00441	SOD1	Superoxide dismutase [Cu-Zn]							1.5684
P78324	SIRPA	Tyrosine-protein phosphatase non-receptor type substrate 1							1.55308
P17948	FLT1	Vascular endothelial growth factor receptor 1	0.954301						8.22751
P35968	KDR	Vascular endothelial growth factor receptor 2						-1.96483

## Sheet: AMD_BP
Table S2.2 - Gene ontology enrichment analysis of the proteins found differentially expressed in vitreous collected from patients with dry age-related macular degeneration (dry AMD) and neovascular age-related macular degeneration (nAMD) based on their biological process (STRING v11.5).
#Term ID	Term description	Observed gene count	Background gene count	Strength	False Discovery Rate	Matching proteins in the network (labels)
GO:0045055	Regulated exocytosis	20	697	1.14	3.23e-14	CTSZ,ALDOC,APOA1,SOD1,ALB,ANPEP,CLU,HBB,CTSB,FN1,HP,VNN1,CTSA,PSAP,ALDOA,SIRPA,ALAD,IDH1,LAMP2,B2M
GO:0032940	Secretion by cell	21	979	1.01	3.50e-13	CTSZ,ALDOC,APOA1,SOD1,ALB,ANPEP,CLU,HBB,CTSB,FN1,HP,VNN1,CTSA,PSAP,ALDOA,SIRPA,ALAD,IDH1,LAMP2,PARK7,B2M
GO:0002443	Leukocyte mediated immunity	17	641	1.1	1.48e-11	CTSZ,ALDOC,ICAM1,ANPEP,CLU,HBB,CTSB,HP,VNN1,CTSA,PSAP,ALDOA,SIRPA,ALAD,IDH1,LAMP2,B2M
GO:0002274	Myeloid leukocyte activation	16	585	1.12	6.32e-11	CTSZ,ALDOC,ANPEP,CLU,HBB,CTSB,HP,VNN1,CTSA,PSAP,ALDOA,SIRPA,ALAD,IDH1,LAMP2,B2M
GO:0043312	Neutrophil degranulation	15	484	1.17	7.47e-11	CTSZ,ALDOC,ANPEP,HBB,CTSB,HP,VNN1,CTSA,PSAP,ALDOA,SIRPA,ALAD,IDH1,LAMP2,B2M
GO:0002366	Leukocyte activation involved in immune response	16	626	1.09	8.21e-11	CTSZ,ALDOC,ICAM1,ANPEP,HBB,CTSB,HP,VNN1,CTSA,PSAP,ALDOA,SIRPA,ALAD,IDH1,LAMP2,B2M
GO:0002376	Immune system process	26	2481	0.7	8.21e-11	CTSZ,ALDOC,KDR,ICAM1,SOD1,FLT1,ANPEP,IL1RAP,ANGPT2,CLU,HBB,CTSB,FN1,HP,VNN1,CTSA,LGMN,PSAP,ALDOA,SIRPA,ALAD,IDH1,LAMP2,ICAM2,B2M,ACTG1
GO:0002252	Immune effector process	18	969	0.95	2.30e-10	CTSZ,ALDOC,ICAM1,ANPEP,CLU,HBB,CTSB,HP,VNN1,CTSA,PSAP,ALDOA,SIRPA,ALAD,IDH1,LAMP2,B2M,ACTG1
GO:0016192	Vesicle-mediated transport	22	1805	0.76	7.01e-10	CTSZ,ALDOC,APOA1,SOD1,ALB,ANPEP,CLU,HBB,CTSB,FN1,HP,CD163,VNN1,CTSA,PSAP,ALDOA,SIRPA,ALAD,IDH1,LAMP2,B2M,ACTG1
GO:0001775	Cell activation	18	1075	0.9	1.17e-09	CTSZ,ALDOC,ICAM1,ANPEP,CLU,HBB,CTSB,HP,VNN1,CTSA,PSAP,ALDOA,SIRPA,ALAD,IDH1,LAMP2,B2M,ACTG1
GO:0045321	Leukocyte activation	17	929	0.94	1.46e-09	CTSZ,ALDOC,ICAM1,ANPEP,CLU,HBB,CTSB,HP,VNN1,CTSA,PSAP,ALDOA,SIRPA,ALAD,IDH1,LAMP2,B2M
GO:0050896	Response to stimulus	38	8046	0.35	3.97e-09	CTSZ,GSR,ALDOC,APOA1,PEBP1,KDR,ICAM1,SOD1,FLT1,ALB,PGAM2,ANPEP,YWHAG,IL1RAP,ANGPT2,CLU,HBB,CDH5,APOD,CTSB,FN1,HP,CD163,VNN1,CTSA,PRNP,GPX3,LGMN,PSAP,ALDOA,SIRPA,ALAD,IDH1,LAMP2,ICAM2,PARK7,B2M,ACTG1
GO:0051649	Establishment of localization in cell	23	2375	0.66	1.50e-08	CTSZ,ALDOC,APOA1,SOD1,ALB,ANPEP,YWHAG,CLU,HBB,CTSB,FN1,HP,VNN1,CTSA,PSAP,ALDOA,SIRPA,ALAD,IDH1,LAMP2,PARK7,B2M,ACTG1
GO:0006979	Response to oxidative stress	12	393	1.16	1.65e-08	GSR,SOD1,HBB,APOD,HP,VNN1,PRNP,GPX3,SIRPA,ALAD,IDH1,PARK7
GO:0006955	Immune response	19	1588	0.76	5.87e-08	CTSZ,ALDOC,ICAM1,ANPEP,IL1RAP,CLU,HBB,CTSB,HP,VNN1,CTSA,PSAP,ALDOA,SIRPA,ALAD,IDH1,LAMP2,B2M,ACTG1
GO:0002576	Platelet degranulation	8	129	1.47	2.36e-07	APOA1,SOD1,ALB,CLU,FN1,PSAP,ALDOA,LAMP2
GO:0042221	Response to chemical	28	4333	0.49	2.39e-07	GSR,APOA1,KDR,ICAM1,SOD1,FLT1,ALB,PGAM2,YWHAG,IL1RAP,ANGPT2,CLU,HBB,CDH5,APOD,CTSB,FN1,HP,PRNP,GPX3,LGMN,PSAP,SIRPA,ALAD,IDH1,PARK7,B2M,ACTG1
GO:0010035	Response to inorganic substance	12	538	1.03	4.79e-07	KDR,ICAM1,SOD1,PGAM2,HBB,HP,PRNP,LGMN,SIRPA,ALAD,PARK7,B2M
GO:0098869	Cellular oxidant detoxification	7	90	1.57	6.66e-07	GSR,SOD1,ALB,HBB,HP,GPX3,PARK7
GO:0070887	Cellular response to chemical stimulus	23	2919	0.58	7.53e-07	GSR,KDR,ICAM1,SOD1,FLT1,ALB,YWHAG,IL1RAP,ANGPT2,HBB,CDH5,CTSB,FN1,HP,PRNP,GPX3,LGMN,PSAP,SIRPA,ALAD,PARK7,B2M,ACTG1
GO:0010941	Regulation of cell death	18	1696	0.7	1.23e-06	CTSZ,KDR,ICAM1,SOD1,ALB,YWHAG,ANGPT2,CLU,HBB,CDH5,CTSB,FN1,HP,VNN1,PRNP,LGMN,PSAP,PARK7
GO:0051179	Localization	30	5591	0.41	2.20e-06	CTSZ,ALDOC,APOA1,KDR,ICAM1,SOD1,FLT1,ALB,ANPEP,YWHAG,ANGPT2,CLU,HBB,CDH5,APOD,CTSB,FN1,HP,CD163,VNN1,CTSA,PSAP,ALDOA,SIRPA,ALAD,IDH1,LAMP2,PARK7,B2M,ACTG1
GO:0006950	Response to stress	24	3485	0.52	3.27e-06	GSR,APOA1,KDR,ICAM1,SOD1,ALB,IL1RAP,ANGPT2,CLU,HBB,APOD,FN1,HP,CD163,VNN1,PRNP,GPX3,SIRPA,ALAD,IDH1,LAMP2,PARK7,B2M,ACTG1
GO:0010033	Response to organic substance	22	3011	0.54	7.45e-06	APOA1,KDR,ICAM1,SOD1,FLT1,YWHAG,IL1RAP,ANGPT2,CLU,CDH5,CTSB,FN1,PRNP,GPX3,LGMN,PSAP,SIRPA,ALAD,IDH1,PARK7,B2M,ACTG1
GO:0009636	Response to toxic substance	8	219	1.24	8.59e-06	GSR,SOD1,ALB,HBB,HP,GPX3,ALAD,PARK7
GO:0060548	Negative regulation of cell death	13	999	0.79	3.33e-05	KDR,ICAM1,SOD1,ALB,ANGPT2,CLU,CDH5,FN1,VNN1,PRNP,LGMN,PSAP,PARK7
GO:0006810	Transport	25	4353	0.44	4.64e-05	CTSZ,ALDOC,APOA1,SOD1,ALB,ANPEP,YWHAG,CLU,HBB,APOD,CTSB,FN1,HP,CD163,VNN1,CTSA,PSAP,ALDOA,SIRPA,ALAD,IDH1,LAMP2,PARK7,B2M,ACTG1
GO:2000377	Regulation of reactive oxygen species metabolic process	7	188	1.25	5.94e-05	ICAM1,SOD1,CLU,HBB,HP,SIRPA,PARK7
GO:0043066	Negative regulation of apoptotic process	12	893	0.81	7.78e-05	KDR,ICAM1,SOD1,ALB,ANGPT2,CLU,CDH5,FN1,VNN1,PRNP,LGMN,PARK7
GO:0051716	Cellular response to stimulus	30	6489	0.34	7.78e-05	GSR,APOA1,PEBP1,KDR,ICAM1,SOD1,FLT1,ALB,PGAM2,YWHAG,IL1RAP,ANGPT2,CLU,HBB,CDH5,APOD,CTSB,FN1,HP,PRNP,GPX3,LGMN,PSAP,SIRPA,ALAD,LAMP2,ICAM2,PARK7,B2M,ACTG1
GO:0042981	Regulation of apoptotic process	15	1550	0.66	0.00010	CTSZ,KDR,ICAM1,SOD1,ALB,YWHAG,ANGPT2,CLU,CDH5,CTSB,FN1,VNN1,PRNP,LGMN,PARK7
GO:0051239	Regulation of multicellular organismal process	21	3227	0.49	0.00012	CTSZ,APOA1,KDR,ICAM1,SOD1,FLT1,ALDH1A1,YWHAG,IL1RAP,ANGPT2,CLU,CDH5,APOD,FN1,VNN1,PTGDS,PRNP,LGMN,SIRPA,PARK7,B2M
GO:0071310	Cellular response to organic substance	18	2369	0.56	0.00014	KDR,ICAM1,SOD1,FLT1,YWHAG,IL1RAP,ANGPT2,CDH5,CTSB,FN1,PRNP,LGMN,PSAP,SIRPA,ALAD,PARK7,B2M,ACTG1
GO:0050790	Regulation of catalytic activity	18	2386	0.56	0.00015	APOA1,PEBP1,KDR,ICAM1,SOD1,FLT1,ALDH1A1,YWHAG,CLU,CTSB,FN1,HP,CTSA,PRNP,LGMN,PSAP,SIRPA,PARK7
GO:0002526	Acute inflammatory response	5	74	1.51	0.00021	ICAM1,FN1,HP,CD163,VNN1
GO:0008152	Metabolic process	33	8298	0.28	0.00023	CTSZ,GSR,ALDOC,LAP3,APOA1,PEBP1,KDR,SOD1,FLT1,ALB,PGAM2,ALDH1A1,ANPEP,IL1RAP,ANGPT2,CLU,HBB,APOD,CTSB,FN1,HP,VNN1,PTGDS,CTSA,GPX3,LGMN,PSAP,ALDOA,ALAD,IDH1,LAMP2,PARK7,B2M
GO:0065008	Regulation of biological quality	23	4042	0.43	0.00023	CTSZ,GSR,APOA1,KDR,ICAM1,SOD1,ALB,ALDH1A1,YWHAG,IL1RAP,CLU,HBB,CDH5,CTSB,FN1,CTSA,PRNP,LGMN,ALDOA,LAMP2,PARK7,B2M,ACTG1
GO:0001932	Regulation of protein phosphorylation	14	1459	0.66	0.00027	APOA1,PEBP1,KDR,ICAM1,SOD1,FLT1,YWHAG,CLU,CDH5,FN1,PRNP,PSAP,SIRPA,PARK7
GO:0010038	Response to metal ion	8	367	1.02	0.00028	ICAM1,SOD1,PGAM2,PRNP,LGMN,ALAD,PARK7,B2M
GO:1901564	Organonitrogen compound metabolic process	26	5244	0.37	0.00031	CTSZ,GSR,ALDOC,LAP3,APOA1,PEBP1,KDR,SOD1,FLT1,ALB,PGAM2,ANPEP,CLU,CTSB,FN1,HP,VNN1,CTSA,LGMN,PSAP,ALDOA,ALAD,IDH1,LAMP2,PARK7,B2M
GO:0048523	Negative regulation of cellular process	25	4874	0.39	0.00033	CTSZ,APOA1,PEBP1,KDR,ICAM1,SOD1,FLT1,ALB,YWHAG,ANGPT2,CLU,CDH5,APOD,FN1,HP,VNN1,CTSA,PRNP,LGMN,PSAP,SIRPA,ALAD,LAMP2,PARK7,B2M
GO:0051246	Regulation of protein metabolic process	19	2828	0.51	0.00033	CTSZ,APOA1,PEBP1,KDR,ICAM1,SOD1,FLT1,YWHAG,CLU,CDH5,APOD,FN1,CTSA,PRNP,LGMN,PSAP,SIRPA,ALAD,PARK7
GO:0030155	Regulation of cell adhesion	10	712	0.83	0.00049	APOA1,KDR,ICAM1,ANGPT2,APOD,FN1,VNN1,PRNP,SIRPA,ACTG1
GO:0048519	Negative regulation of biological process	26	5389	0.36	0.00051	CTSZ,APOA1,PEBP1,KDR,ICAM1,SOD1,FLT1,ALB,ALDH1A1,YWHAG,ANGPT2,CLU,CDH5,APOD,FN1,HP,VNN1,CTSA,PRNP,LGMN,PSAP,SIRPA,ALAD,LAMP2,PARK7,B2M
GO:0042743	Hydrogen peroxide metabolic process	4	39	1.69	0.00053	SOD1,HBB,GPX3,PARK7
GO:0019220	Regulation of phosphate metabolic process	15	1816	0.6	0.00055	APOA1,PEBP1,KDR,ICAM1,SOD1,FLT1,YWHAG,CLU,CDH5,FN1,PRNP,PSAP,SIRPA,IDH1,PARK7
GO:1901700	Response to oxygen-containing compound	14	1567	0.63	0.00055	ICAM1,SOD1,YWHAG,ANGPT2,HBB,APOD,HP,PRNP,GPX3,LGMN,SIRPA,ALAD,PARK7,B2M
GO:1903426	Regulation of reactive oxygen species biosynthetic process	5	95	1.4	0.00055	ICAM1,CLU,HBB,SIRPA,PARK7
GO:0006575	Cellular modified amino acid metabolic process	6	180	1.2	0.00059	GSR,SOD1,CTSB,VNN1,IDH1,PARK7
GO:0001817	Regulation of cytokine production	10	742	0.81	0.00062	APOA1,SOD1,IL1RAP,CLU,APOD,FN1,PRNP,SIRPA,PARK7,B2M
GO:0044093	Positive regulation of molecular function	15	1842	0.59	0.00062	APOA1,KDR,ICAM1,SOD1,FLT1,ALDH1A1,IL1RAP,CLU,FN1,CTSA,PRNP,LGMN,PSAP,PARK7,B2M
GO:0046688	Response to copper ion	4	42	1.66	0.00062	ICAM1,SOD1,PRNP,PARK7
GO:2000379	Positive regulation of reactive oxygen species metabolic process	5	103	1.36	0.00072	ICAM1,SOD1,CLU,HBB,PARK7
GO:0071704	Organic substance metabolic process	31	7755	0.28	0.00076	CTSZ,GSR,ALDOC,LAP3,APOA1,PEBP1,KDR,SOD1,FLT1,ALB,PGAM2,ALDH1A1,ANPEP,IL1RAP,ANGPT2,CLU,APOD,CTSB,FN1,HP,VNN1,PTGDS,CTSA,LGMN,PSAP,ALDOA,ALAD,IDH1,LAMP2,PARK7,B2M
GO:0048585	Negative regulation of response to stimulus	14	1636	0.61	0.00079	APOA1,PEBP1,ICAM1,SOD1,ANGPT2,CLU,CDH5,APOD,VNN1,PRNP,LGMN,PSAP,SIRPA,PARK7
GO:0046689	Response to mercury ion	3	12	2.08	0.00087	PGAM2,ALAD,PARK7
GO:0000302	Response to reactive oxygen species	6	198	1.16	0.00089	SOD1,HBB,APOD,HP,SIRPA,PARK7
GO:0001525	Angiogenesis	7	315	1.03	0.00094	KDR,FLT1,ANPEP,ANGPT2,APOD,FN1,ACTG1
GO:0006749	Glutathione metabolic process	4	49	1.59	0.00099	GSR,SOD1,IDH1,PARK7
GO:0019320	Hexose catabolic process	4	51	1.57	0.0011	ALDOC,PGAM2,ALDH1A1,ALDOA
GO:0010810	Regulation of cell-substrate adhesion	6	212	1.13	0.0012	APOA1,KDR,ANGPT2,APOD,FN1,ACTG1
GO:0042542	Response to hydrogen peroxide	5	119	1.3	0.0012	SOD1,HBB,HP,SIRPA,PARK7
GO:0006000	Fructose metabolic process	3	15	1.98	0.0014	ALDOC,ALDH1A1,ALDOA
GO:0043085	Positive regulation of catalytic activity	13	1489	0.62	0.0014	APOA1,KDR,ICAM1,SOD1,FLT1,ALDH1A1,CLU,FN1,CTSA,PRNP,LGMN,PSAP,PARK7
GO:1903428	Positive regulation of reactive oxygen species biosynthetic process	4	56	1.53	0.0015	ICAM1,CLU,HBB,PARK7
GO:0001568	Blood vessel development	8	500	0.88	0.0017	KDR,FLT1,ANPEP,ANGPT2,CDH5,APOD,FN1,ACTG1
GO:0002682	Regulation of immune system process	13	1514	0.61	0.0017	APOA1,ICAM1,SOD1,CLU,APOD,VNN1,PRNP,LGMN,SIRPA,ICAM2,PARK7,B2M,ACTG1
GO:0009056	Catabolic process	15	2042	0.54	0.0017	CTSZ,ALDOC,PGAM2,ALDH1A1,ANPEP,CLU,HBB,CTSB,CTSA,GPX3,LGMN,PSAP,ALDOA,LAMP2,PARK7
GO:0098609	Cell-cell adhesion	8	505	0.88	0.0018	ICAM1,IL1RAP,HBB,CDH5,VNN1,SIRPA,ICAM2,ACTG1
GO:0006954	Inflammatory response	8	515	0.87	0.0020	ICAM1,IL1RAP,CLU,FN1,HP,CD163,VNN1,PARK7
GO:0045428	Regulation of nitric oxide biosynthetic process	4	61	1.5	0.0020	ICAM1,CLU,HBB,SIRPA
GO:0046686	Response to cadmium ion	4	63	1.48	0.0022	SOD1,PRNP,ALAD,B2M
GO:0050728	Negative regulation of inflammatory response	5	139	1.23	0.0022	APOA1,SOD1,CDH5,APOD,SIRPA
GO:0032268	Regulation of cellular protein metabolic process	17	2693	0.48	0.0024	CTSZ,APOA1,PEBP1,KDR,ICAM1,SOD1,FLT1,YWHAG,CLU,CDH5,FN1,PRNP,LGMN,PSAP,SIRPA,ALAD,PARK7
GO:0060249	Anatomical structure homeostasis	7	380	0.94	0.0025	SOD1,ALB,CDH5,ALDOA,LAMP2,B2M,ACTG1
GO:0051129	Negative regulation of cellular component organization	9	713	0.78	0.0026	CTSZ,APOA1,CLU,CDH5,APOD,PRNP,LAMP2,PARK7,B2M
GO:1903201	Regulation of oxidative stress-induced cell death	4	67	1.45	0.0026	SOD1,VNN1,PSAP,PARK7
GO:0032879	Regulation of localization	17	2740	0.47	0.0028	APOA1,KDR,ICAM1,SOD1,FLT1,YWHAG,ANGPT2,CLU,CDH5,APOD,FN1,PRNP,LGMN,SIRPA,PARK7,B2M,ACTG1
GO:0007155	Cell adhesion	10	925	0.71	0.0029	ICAM1,IL1RAP,ANGPT2,HBB,CDH5,FN1,VNN1,SIRPA,ICAM2,ACTG1
GO:0046716	Muscle cell cellular homeostasis	3	21	1.83	0.0029	SOD1,ALDOA,LAMP2
GO:0048583	Regulation of response to stimulus	21	4114	0.39	0.0032	APOA1,PEBP1,KDR,ICAM1,SOD1,FLT1,YWHAG,ANGPT2,CLU,CDH5,APOD,FN1,VNN1,PRNP,LGMN,PSAP,SIRPA,ICAM2,PARK7,B2M,ACTG1
GO:0055114	Oxidation-reduction process	10	939	0.71	0.0032	GSR,ALDOC,APOA1,SOD1,PGAM2,ALDH1A1,GPX3,ALDOA,IDH1,PARK7
GO:0001895	Retina homeostasis	4	74	1.41	0.0034	SOD1,ALB,B2M,ACTG1
GO:0019318	Hexose metabolic process	5	157	1.18	0.0035	ALDOC,PGAM2,ALDH1A1,APOD,ALDOA
GO:0042592	Homeostatic process	13	1676	0.57	0.0039	GSR,APOA1,KDR,ICAM1,SOD1,ALB,CDH5,PRNP,ALDOA,LAMP2,PARK7,B2M,ACTG1
GO:0044087	Regulation of cellular component biogenesis	10	971	0.69	0.0040	APOA1,KDR,ICAM1,IL1RAP,CLU,CDH5,APOD,LAMP2,PARK7,ACTG1
GO:0080134	Regulation of response to stress	12	1437	0.6	0.0042	APOA1,SOD1,CLU,CDH5,APOD,VNN1,PSAP,SIRPA,ICAM2,PARK7,B2M,ACTG1
GO:0031647	Regulation of protein stability	6	293	0.99	0.0051	APOA1,CLU,CTSA,PRNP,LAMP2,PARK7
GO:0051241	Negative regulation of multicellular organismal process	11	1231	0.63	0.0051	CTSZ,APOA1,SOD1,ALDH1A1,ANGPT2,APOD,FN1,PRNP,LGMN,SIRPA,B2M
GO:0061621	Canonical glycolysis	3	27	1.72	0.0051	ALDOC,PGAM2,ALDOA
GO:1902175	Regulation of oxidative stress-induced intrinsic apoptotic signaling pathway	3	27	1.72	0.0051	SOD1,VNN1,PARK7
GO:0032101	Regulation of response to external stimulus	10	1013	0.67	0.0053	APOA1,KDR,SOD1,ANGPT2,CDH5,APOD,LGMN,SIRPA,ICAM2,PARK7
GO:1901575	Organic substance catabolic process	13	1750	0.55	0.0054	CTSZ,ALDOC,PGAM2,ALDH1A1,ANPEP,CLU,CTSB,CTSA,LGMN,PSAP,ALDOA,LAMP2,PARK7
GO:2000352	Negative regulation of endothelial cell apoptotic process	3	29	1.69	0.0057	KDR,ICAM1,CDH5
GO:0051240	Positive regulation of multicellular organismal process	13	1770	0.54	0.0060	KDR,ICAM1,SOD1,FLT1,IL1RAP,ANGPT2,CLU,CDH5,FN1,VNN1,LGMN,PARK7,B2M
GO:0061740	Protein targeting to lysosome involved in chaperone-mediated autophagy	2	3	2.5	0.0060	CLU,LAMP2
GO:0006898	Receptor-mediated endocytosis	5	184	1.11	0.0061	APOA1,ALB,HBB,HP,CD163
GO:0043534	Blood vessel endothelial cell migration	3	31	1.66	0.0066	APOA1,KDR,CDH5
GO:0051336	Regulation of hydrolase activity	11	1284	0.61	0.0067	APOA1,PEBP1,ICAM1,SOD1,FLT1,ALDH1A1,FN1,PRNP,LGMN,PSAP,PARK7
GO:0050789	Regulation of biological process	36	11475	0.18	0.0068	CTSZ,GSR,APOA1,PEBP1,KDR,ICAM1,SOD1,FLT1,ALB,PGAM2,ALDH1A1,YWHAG,IL1RAP,ANGPT2,CLU,HBB,CDH5,APOD,CTSB,FN1,HP,VNN1,PTGDS,CTSA,PRNP,LGMN,PSAP,ALDOA,SIRPA,ALAD,IDH1,LAMP2,ICAM2,PARK7,B2M,ACTG1
GO:1901214	Regulation of neuron death	6	317	0.96	0.0069	CTSZ,SOD1,CLU,PRNP,LGMN,PARK7
GO:1902531	Regulation of intracellular signal transduction	13	1807	0.54	0.0070	APOA1,PEBP1,KDR,ICAM1,SOD1,FLT1,CLU,FN1,VNN1,PRNP,PSAP,SIRPA,PARK7
GO:0006952	Defense response	11	1296	0.61	0.0071	ICAM1,IL1RAP,CLU,FN1,HP,CD163,VNN1,SIRPA,PARK7,B2M,ACTG1
GO:0071248	Cellular response to metal ion	5	193	1.09	0.0072	SOD1,PRNP,LGMN,ALAD,B2M
GO:0035239	Tube morphogenesis	8	656	0.76	0.0075	CTSZ,KDR,FLT1,ANPEP,ANGPT2,APOD,FN1,ACTG1
GO:0051128	Regulation of cellular component organization	15	2402	0.47	0.0076	CTSZ,APOA1,KDR,ICAM1,YWHAG,IL1RAP,CLU,CDH5,APOD,FN1,PRNP,LAMP2,PARK7,B2M,ACTG1
GO:0030334	Regulation of cell migration	9	865	0.7	0.0080	KDR,ICAM1,FLT1,ANGPT2,CDH5,APOD,FN1,LGMN,ACTG1
GO:0031329	Regulation of cellular catabolic process	9	875	0.69	0.0087	APOA1,KDR,CLU,HP,CTSA,PSAP,ALAD,IDH1,PARK7
GO:0051248	Negative regulation of protein metabolic process	10	1096	0.64	0.0087	CTSZ,PEBP1,YWHAG,CLU,APOD,CTSA,PRNP,SIRPA,ALAD,PARK7
GO:0009966	Regulation of signal transduction	17	3107	0.42	0.0101	APOA1,PEBP1,KDR,ICAM1,SOD1,FLT1,YWHAG,CLU,CDH5,APOD,FN1,VNN1,PRNP,LGMN,PSAP,SIRPA,PARK7
GO:0043523	Regulation of neuron apoptotic process	5	212	1.05	0.0103	CTSZ,SOD1,PRNP,LGMN,PARK7
GO:0044419	Interspecies interaction between organisms	13	1899	0.51	0.0105	KDR,ICAM1,ANPEP,IL1RAP,CLU,CTSB,FN1,HP,VNN1,SIRPA,ALAD,B2M,ACTG1
GO:0009892	Negative regulation of metabolic process	17	3124	0.41	0.0106	CTSZ,APOA1,PEBP1,KDR,SOD1,ALDH1A1,YWHAG,CLU,APOD,FN1,HP,CTSA,PRNP,LGMN,SIRPA,ALAD,PARK7
GO:0050727	Regulation of inflammatory response	6	351	0.91	0.0107	APOA1,SOD1,CDH5,APOD,SIRPA,PARK7
GO:1904646	Cellular response to amyloid-beta	3	39	1.56	0.0107	ICAM1,PRNP,LGMN
GO:0032787	Monocarboxylic acid metabolic process	7	515	0.81	0.0108	ALDOC,PGAM2,VNN1,PTGDS,ALDOA,IDH1,PARK7
GO:0001894	Tissue homeostasis	5	219	1.04	0.0113	SOD1,ALB,CDH5,B2M,ACTG1
GO:0030335	Positive regulation of cell migration	7	522	0.81	0.0114	KDR,ICAM1,FLT1,CDH5,FN1,LGMN,ACTG1
GO:0044237	Cellular metabolic process	28	7513	0.25	0.0115	CTSZ,GSR,ALDOC,APOA1,PEBP1,KDR,SOD1,FLT1,ALB,PGAM2,ALDH1A1,ANPEP,CLU,HBB,CTSB,FN1,VNN1,PTGDS,CTSA,GPX3,LGMN,PSAP,ALDOA,ALAD,IDH1,LAMP2,PARK7,B2M
GO:0010942	Positive regulation of cell death	8	719	0.73	0.0121	CTSZ,SOD1,YWHAG,CLU,HBB,HP,PRNP,PARK7
GO:0006006	Glucose metabolic process	4	116	1.22	0.0122	ALDOC,PGAM2,APOD,ALDOA
GO:0009611	Response to wounding	7	532	0.8	0.0122	APOA1,KDR,SOD1,HBB,APOD,FN1,ACTG1
GO:0014012	Peripheral nervous system axon regeneration	2	6	2.2	0.0123	APOA1,APOD
GO:0032102	Negative regulation of response to external stimulus	6	367	0.89	0.0123	APOA1,SOD1,ANGPT2,CDH5,APOD,SIRPA
GO:0043408	Regulation of mapk cascade	8	725	0.72	0.0123	PEBP1,KDR,ICAM1,SOD1,FLT1,FN1,PSAP,SIRPA
GO:1902177	Positive regulation of oxidative stress-induced intrinsic apoptotic signaling pathway	2	6	2.2	0.0123	SOD1,PARK7
GO:1902396	Protein localization to bicellular tight junction	2	6	2.2	0.0123	CDH5,ACTG1
GO:1902903	Regulation of supramolecular fiber organization	6	368	0.89	0.0123	APOA1,ICAM1,CLU,CDH5,PARK7,ACTG1
GO:1905146	Lysosomal protein catabolic process	2	6	2.2	0.0123	PSAP,LAMP2
GO:0044281	Small molecule metabolic process	12	1684	0.53	0.0125	GSR,ALDOC,APOA1,PGAM2,ALDH1A1,APOD,VNN1,PTGDS,LGMN,ALDOA,IDH1,PARK7
GO:0048584	Positive regulation of response to stimulus	14	2257	0.47	0.0127	APOA1,KDR,ICAM1,SOD1,FLT1,YWHAG,CLU,CDH5,LGMN,PSAP,ICAM2,PARK7,B2M,ACTG1
GO:0002684	Positive regulation of immune system process	9	949	0.66	0.0128	ICAM1,CLU,VNN1,LGMN,SIRPA,ICAM2,PARK7,B2M,ACTG1
GO:0006953	Acute-phase response	3	44	1.51	0.0128	FN1,HP,CD163
GO:0044089	Positive regulation of cellular component biogenesis	7	542	0.79	0.0128	APOA1,KDR,ICAM1,IL1RAP,CLU,CDH5,PARK7
GO:0045429	Positive regulation of nitric oxide biosynthetic process	3	44	1.51	0.0128	ICAM1,CLU,HBB
GO:0016043	Cellular component organization	23	5447	0.3	0.0132	CTSZ,APOA1,KDR,ICAM1,SOD1,ALB,YWHAG,IL1RAP,CLU,CDH5,APOD,FN1,PRNP,LGMN,PSAP,ALDOA,ALAD,IDH1,LAMP2,ICAM2,PARK7,B2M,ACTG1
GO:0030162	Regulation of proteolysis	8	747	0.71	0.0138	CTSZ,PEBP1,CLU,FN1,PRNP,LGMN,ALAD,PARK7
GO:0006094	Gluconeogenesis	3	46	1.49	0.0139	ALDOC,PGAM2,ALDOA
GO:1903202	Negative regulation of oxidative stress-induced cell death	3	47	1.48	0.0146	VNN1,PSAP,PARK7
GO:0051130	Positive regulation of cellular component organization	10	1209	0.6	0.0147	APOA1,KDR,ICAM1,YWHAG,IL1RAP,CLU,CDH5,FN1,PARK7,B2M
GO:0009605	Response to external stimulus	14	2310	0.46	0.0148	APOA1,ICAM1,FLT1,ALB,IL1RAP,ANGPT2,CLU,HP,VNN1,SIRPA,ALAD,LAMP2,B2M,ACTG1
GO:0034599	Cellular response to oxidative stress	5	244	0.99	0.0149	GSR,SOD1,GPX3,SIRPA,PARK7
GO:0043603	Cellular amide metabolic process	8	773	0.69	0.0162	CTSZ,GSR,SOD1,ANPEP,VNN1,PSAP,IDH1,PARK7
GO:0050793	Regulation of developmental process	15	2648	0.43	0.0163	CTSZ,APOA1,KDR,ICAM1,SOD1,FLT1,YWHAG,IL1RAP,ANGPT2,CDH5,FN1,VNN1,LGMN,ALDOA,B2M
GO:0031333	Negative regulation of protein-containing complex assembly	4	133	1.16	0.0165	CLU,CDH5,LAMP2,PARK7
GO:0048678	Response to axon injury	3	51	1.45	0.0169	APOA1,SOD1,APOD
GO:0006091	Generation of precursor metabolites and energy	6	405	0.85	0.0170	GSR,ALDOC,PGAM2,ALDH1A1,ALDOA,IDH1
GO:2001233	Regulation of apoptotic signaling pathway	6	409	0.85	0.0176	ICAM1,SOD1,YWHAG,CLU,VNN1,PARK7
GO:0030388	Fructose 1,6-bisphosphate metabolic process	2	9	2.03	0.0195	ALDOC,ALDOA
GO:0090647	Modulation of age-related behavioral decline	2	9	2.03	0.0195	PRNP,B2M
GO:0009968	Negative regulation of signal transduction	10	1271	0.57	0.0197	APOA1,PEBP1,ICAM1,CLU,APOD,VNN1,PRNP,LGMN,SIRPA,PARK7
GO:0006081	Cellular aldehyde metabolic process	3	55	1.42	0.0200	ALDH1A1,IDH1,PARK7
GO:0019216	Regulation of lipid metabolic process	6	424	0.83	0.0203	APOA1,SOD1,FLT1,APOD,PSAP,IDH1
GO:0032501	Multicellular organismal process	26	6933	0.25	0.0203	CTSZ,APOA1,KDR,ICAM1,SOD1,FLT1,ALB,PGAM2,ANPEP,YWHAG,IL1RAP,ANGPT2,CLU,HBB,CDH5,APOD,CTSB,FN1,PRNP,LGMN,PSAP,ALDOA,IDH1,PARK7,B2M,ACTG1
GO:0043933	Protein-containing complex subunit organization	11	1539	0.53	0.0203	CTSZ,APOA1,ALB,IL1RAP,CLU,FN1,PRNP,ALDOA,ALAD,LAMP2,B2M
GO:0045785	Positive regulation of cell adhesion	6	423	0.83	0.0203	APOA1,KDR,ICAM1,FN1,VNN1,SIRPA
GO:0019222	Regulation of metabolic process	26	6948	0.25	0.0206	CTSZ,APOA1,PEBP1,KDR,ICAM1,SOD1,FLT1,ALDH1A1,YWHAG,IL1RAP,CLU,HBB,CDH5,APOD,FN1,HP,CTSA,PRNP,LGMN,PSAP,SIRPA,ALAD,IDH1,PARK7,B2M,ACTG1
GO:0009987	Cellular process	40	15024	0.1	0.0213	CTSZ,GSR,ALDOC,APOA1,PEBP1,KDR,ICAM1,SOD1,FLT1,ALB,PGAM2,ALDH1A1,ANPEP,YWHAG,IL1RAP,ANGPT2,CLU,HBB,CDH5,APOD,CTSB,FN1,HP,CD163,VNN1,PTGDS,CTSA,PRNP,GPX3,LGMN,PSAP,ALDOA,SIRPA,ALAD,IDH1,LAMP2,ICAM2,PARK7,B2M,ACTG1
GO:2000378	Negative regulation of reactive oxygen species metabolic process	3	57	1.4	0.0213	HP,SIRPA,PARK7
GO:0007568	Aging	5	274	0.94	0.0219	ICAM1,SOD1,APOD,PRNP,B2M
GO:0006897	Endocytosis	6	433	0.82	0.0220	APOA1,ALB,HBB,HP,CD163,ACTG1
GO:0065009	Regulation of molecular function	21	4913	0.31	0.0231	CTSZ,APOA1,PEBP1,KDR,ICAM1,SOD1,FLT1,ALDH1A1,YWHAG,IL1RAP,CLU,CTSB,FN1,HP,CTSA,PRNP,LGMN,PSAP,SIRPA,PARK7,B2M
GO:0001818	Negative regulation of cytokine production	5	280	0.93	0.0236	APOA1,APOD,FN1,PRNP,SIRPA
GO:0007154	Cell communication	22	5320	0.3	0.0236	APOA1,PEBP1,KDR,ICAM1,SOD1,FLT1,ALB,PGAM2,IL1RAP,ANGPT2,CLU,CDH5,CTSB,FN1,PRNP,LGMN,PSAP,LAMP2,ICAM2,PARK7,B2M,ACTG1
GO:2001244	Positive regulation of intrinsic apoptotic signaling pathway	3	60	1.38	0.0236	SOD1,CLU,PARK7
GO:0008360	Regulation of cell shape	4	153	1.1	0.0241	KDR,ICAM1,FN1,ALDOA
GO:0051893	Regulation of focal adhesion assembly	3	63	1.36	0.0264	KDR,APOD,ACTG1
GO:0071346	Cellular response to interferon-gamma	4	161	1.07	0.0279	ICAM1,SIRPA,B2M,ACTG1
GO:0050766	Positive regulation of phagocytosis	3	66	1.34	0.0291	APOA1,SOD1,SIRPA
GO:2001242	Regulation of intrinsic apoptotic signaling pathway	4	164	1.07	0.0294	SOD1,CLU,VNN1,PARK7
GO:0005975	Carbohydrate metabolic process	6	467	0.79	0.0299	ALDOC,PGAM2,ALDH1A1,APOD,ALDOA,IDH1
GO:0032270	Positive regulation of cellular protein metabolic process	11	1635	0.51	0.0299	KDR,ICAM1,SOD1,FLT1,CLU,CDH5,FN1,PRNP,LGMN,PSAP,PARK7
GO:1901615	Organic hydroxy compound metabolic process	6	467	0.79	0.0299	APOA1,ALDH1A1,CTSB,LGMN,IDH1,PARK7
GO:0018158	Protein oxidation	2	13	1.87	0.0308	APOA1,PARK7
GO:0048646	Anatomical structure formation involved in morphogenesis	8	883	0.64	0.0309	KDR,FLT1,ANPEP,ANGPT2,APOD,FN1,PSAP,ACTG1
GO:0045766	Positive regulation of angiogenesis	4	169	1.05	0.0317	KDR,FLT1,ANGPT2,CDH5
GO:0031347	Regulation of defense response	7	674	0.7	0.0323	APOA1,SOD1,CDH5,APOD,SIRPA,ICAM2,PARK7
GO:0016477	Cell migration	8	896	0.63	0.0331	APOA1,KDR,ICAM1,FLT1,ANGPT2,CDH5,FN1,SIRPA
GO:0050776	Regulation of immune response	8	896	0.63	0.0331	APOA1,ICAM1,CLU,PRNP,ICAM2,PARK7,B2M,ACTG1
GO:0001667	Ameboidal-type cell migration	4	173	1.04	0.0337	APOA1,KDR,CDH5,FN1
GO:0098542	Defense response to other organism	8	900	0.63	0.0337	ICAM1,IL1RAP,CLU,HP,VNN1,SIRPA,B2M,ACTG1
GO:1902430	Negative regulation of amyloid-beta formation	2	14	1.83	0.0337	CLU,PRNP
GO:0050900	Leukocyte migration	5	316	0.88	0.0351	ICAM1,FLT1,ANGPT2,FN1,SIRPA
GO:0034330	Cell junction organization	6	493	0.76	0.0369	IL1RAP,CDH5,FN1,PRNP,LGMN,ACTG1
GO:0030163	Protein catabolic process	7	694	0.68	0.0373	CTSZ,CLU,CTSB,CTSA,LGMN,PSAP,LAMP2
GO:2001028	Positive regulation of endothelial cell chemotaxis	2	15	1.8	0.0374	KDR,LGMN
GO:0051881	Regulation of mitochondrial membrane potential	3	75	1.28	0.0380	KDR,SOD1,PARK7
GO:2001235	Positive regulation of apoptotic signaling pathway	4	180	1.03	0.0380	SOD1,YWHAG,CLU,PARK7
GO:0045937	Positive regulation of phosphate metabolic process	9	1164	0.57	0.0381	KDR,ICAM1,SOD1,FLT1,CLU,CDH5,PRNP,PSAP,PARK7
GO:0051050	Positive regulation of transport	8	923	0.62	0.0383	APOA1,SOD1,YWHAG,CLU,PRNP,SIRPA,PARK7,B2M
GO:0045087	Innate immune response	7	703	0.68	0.0389	ICAM1,IL1RAP,CLU,VNN1,SIRPA,B2M,ACTG1
GO:0051260	Protein homooligomerization	4	182	1.02	0.0389	PRNP,ALDOA,ALAD,B2M
GO:0006518	Peptide metabolic process	6	503	0.76	0.0393	CTSZ,GSR,SOD1,ANPEP,IDH1,PARK7
GO:0043217	Myelin maintenance	2	16	1.78	0.0404	SOD1,CLU
GO:1902532	Negative regulation of intracellular signal transduction	6	508	0.75	0.0408	PEBP1,CLU,VNN1,PRNP,SIRPA,PARK7
GO:0050821	Protein stabilization	4	186	1.01	0.0409	APOA1,CLU,LAMP2,PARK7
GO:0007166	Cell surface receptor signaling pathway	13	2325	0.43	0.0413	APOA1,KDR,ICAM1,SOD1,FLT1,PGAM2,IL1RAP,ANGPT2,CDH5,FN1,ICAM2,B2M,ACTG1
GO:0009719	Response to endogenous stimulus	10	1447	0.52	0.0413	APOA1,ICAM1,SOD1,YWHAG,CDH5,CTSB,PRNP,LGMN,ALAD,IDH1
GO:0044238	Primary metabolic process	26	7332	0.23	0.0421	CTSZ,GSR,ALDOC,LAP3,APOA1,PEBP1,KDR,FLT1,ALB,PGAM2,ALDH1A1,ANPEP,CLU,APOD,CTSB,FN1,HP,PTGDS,CTSA,LGMN,PSAP,ALDOA,IDH1,LAMP2,PARK7,B2M
GO:0043691	Reverse cholesterol transport	2	17	1.75	0.0437	APOA1,CLU
GO:1900016	Negative regulation of cytokine production involved in inflammatory response	2	17	1.75	0.0437	APOD,SIRPA
GO:1903206	Negative regulation of hydrogen peroxide-induced cell death	2	17	1.75	0.0437	PSAP,PARK7
GO:0030154	Cell differentiation	17	3702	0.34	0.0440	CTSZ,ALDOC,APOA1,KDR,ICAM1,SOD1,FLT1,ANPEP,YWHAG,ANGPT2,CLU,APOD,CTSB,FN1,PSAP,B2M,ACTG1
GO:0022607	Cellular component assembly	13	2359	0.42	0.0456	CTSZ,APOA1,YWHAG,IL1RAP,CLU,CDH5,FN1,PRNP,PSAP,ALDOA,ALAD,B2M,ACTG1
GO:0044248	Cellular catabolic process	11	1758	0.48	0.0463	CTSZ,ANPEP,CLU,HBB,CTSB,CTSA,GPX3,LGMN,PSAP,LAMP2,PARK7
GO:0010821	Regulation of mitochondrion organization	4	196	0.99	0.0471	KDR,YWHAG,CLU,PARK7
GO:0034375	High-density lipoprotein particle remodeling	2	18	1.72	0.0471	APOA1,ALB
GO:0080135	Regulation of cellular response to stress	7	739	0.66	0.0482	SOD1,CLU,VNN1,PSAP,SIRPA,PARK7,B2M
GO:0007165	Signal transduction	20	4876	0.29	0.0489	APOA1,PEBP1,KDR,ICAM1,SOD1,FLT1,PGAM2,IL1RAP,ANGPT2,CLU,CDH5,CTSB,FN1,PRNP,LGMN,PSAP,ICAM2,PARK7,B2M,ACTG1
GO:1901888	Regulation of cell junction assembly	4	199	0.98	0.0490	KDR,IL1RAP,APOD,ACTG1
GO:0048518	Positive regulation of biological process	23	6112	0.25	0.0499	CTSZ,APOA1,KDR,ICAM1,SOD1,FLT1,YWHAG,IL1RAP,ANGPT2,CLU,HBB,CDH5,FN1,HP,VNN1,PRNP,LGMN,PSAP,SIRPA,ICAM2,PARK7,B2M,ACTG1

## Sheet: AMD_Pathways
Table S2.3 - Gene ontology enrichment analysis of the proteins found differentially expressed in vitreous collected from patients with dry age-related macular degeneration (dry AMD) and neovascular age-related macular degeneration (nAMD) based Kyoto Encyclopedia of Genes and Genomes (KEGG), Reactome and WikiPathways databases (STRING v11.5).
#category	#Term ID	Term description	Observed gene count	Background gene count	Strength	False Discovery Rate	Matching proteins in the network (labels)
KEGG	hsa00480	Glutathione metabolism	5	53	1.65	5.96e-05	GSR,LAP3,ANPEP,GPX3,IDH1
KEGG	hsa04614	Renin-angiotensin system	2	23	1.62	0.0376	ANPEP,CTSA
KEGG	hsa05143	African trypanosomiasis	3	36	1.6	0.0062	APOA1,ICAM1,HBB
KEGG	hsa00030	Pentose phosphate pathway	2	29	1.52	0.0377	ALDOC,ALDOA
KEGG	hsa00051	Fructose and mannose metabolism	2	32	1.47	0.0428	ALDOC,ALDOA
KEGG	hsa01230	Biosynthesis of amino acids	4	73	1.42	0.0030	ALDOC,PGAM2,ALDOA,IDH1
KEGG	hsa04612	Antigen processing and presentation	3	63	1.36	0.0179	CTSB,LGMN,B2M
KEGG	hsa00010	Glycolysis / Gluconeogenesis	3	65	1.34	0.0179	ALDOC,PGAM2,ALDOA
KEGG	hsa04918	Thyroid hormone synthesis	3	74	1.29	0.0230	GSR,ALB,GPX3
KEGG	hsa04142	Lysosome	5	126	1.28	0.0017	CTSZ,CTSB,CTSA,LGMN,PSAP
KEGG	hsa04066	HIF-1 signaling pathway	4	106	1.26	0.0084	ALDOC,FLT1,ANGPT2,ALDOA
KEGG	hsa01200	Carbon metabolism	4	117	1.21	0.0089	ALDOC,PGAM2,ALDOA,IDH1
KEGG	hsa05418	Fluid shear stress and atherosclerosis	4	130	1.17	0.0099	KDR,ICAM1,CDH5,ACTG1
KEGG	hsa04670	Leukocyte transendothelial migration	3	109	1.12	0.0469	ICAM1,CDH5,ACTG1
KEGG	hsa04210	Apoptosis	3	132	1.04	0.0497	CTSZ,CTSB,ACTG1
KEGG	hsa04015	Rap1 signaling pathway	4	202	0.98	0.0311	KDR,FLT1,ANGPT2,ACTG1
KEGG	hsa04510	Focal adhesion	4	198	0.98	0.0311	KDR,FLT1,FN1,ACTG1
KEGG	hsa04151	PI3K-Akt signaling pathway	5	350	0.83	0.0311	KDR,FLT1,YWHAG,ANGPT2,FN1
KEGG	hsa01100	Metabolic pathways	11	1447	0.56	0.0094	GSR,ALDOC,LAP3,PGAM2,ALDH1A1,ANPEP,PTGDS,GPX3,ALDOA,ALAD,IDH1
Reactome	HSA-194306	Neurophilin interactions with VEGF and VEGFR	2	4	2.38	0.0103	KDR,FLT1
Reactome	HSA-2168880	Scavenging of heme from plasma	5	13	2.26	1.13e-06	APOA1,ALB,HBB,HP,CD163
Reactome	HSA-195399	VEGF binds to VEGFR leading to receptor dimerization	2	8	2.08	0.0172	KDR,FLT1
Reactome	HSA-8964058	HDL remodeling	2	10	1.98	0.0232	APOA1,ALB
Reactome	HSA-1679131	Trafficking and processing of endosomal TLR	2	13	1.87	0.0330	CTSB,LGMN
Reactome	HSA-189451	Heme biosynthesis	2	14	1.83	0.0364	ALB,ALAD
Reactome	HSA-9613829	Chaperone Mediated Autophagy	3	22	1.81	0.0328	HBB,LAMP2,PARK7
Reactome	HSA-70263	Gluconeogenesis	3	34	1.62	0.0103	ALDOC,PGAM2,ALDOA
Reactome	HSA-6802948	Signaling by high-kinase activity BRAF mutants	3	36	1.6	0.0103	PEBP1,FN1,ACTG1
Reactome	HSA-3299685	Detoxification of Reactive Oxygen Species	3	37	1.59	0.0103	GSR,SOD1,GPX3
Reactome	HSA-5674135	MAP2K and MAPK activation	3	40	1.55	0.0113	PEBP1,FN1,ACTG1
Reactome	HSA-6802946	Signaling by moderate kinase activity BRAF mutants	3	45	1.5	0.0149	PEBP1,FN1,ACTG1
Reactome	HSA-6802955	Paradoxical activation of RAF signaling by kinase inactive BRAF	3	45	1.5	0.0149	PEBP1,FN1,ACTG1
Reactome	HSA-9649948	Signaling downstream of RAS mutants	3	45	1.5	0.0149	PEBP1,FN1,ACTG1
Reactome	HSA-114608	Platelet degranulation	8	127	1.48	1.13e-06	APOA1,SOD1,ALB,CLU,FN1,PSAP,ALDOA,LAMP2
Reactome	HSA-216083	Integrin cell surface interactions	4	85	1.35	0.0070	KDR,ICAM1,FN1,ICAM2
Reactome	HSA-6802952	Signaling by BRAF and RAF fusions	3	65	1.34	0.0311	PEBP1,FN1,ACTG1
Reactome	HSA-70171	Glycolysis	3	72	1.3	0.0364	ALDOC,PGAM2,ALDOA
Reactome	HSA-194138	Signaling by VEGF	4	106	1.26	0.0103	KDR,FLT1,CDH5,ACTG1
Reactome	HSA-6798695	Neutrophil degranulation	15	473	1.18	4.28e-10	CTSZ,ALDOC,ANPEP,HBB,CTSB,HP,VNN1,CTSA,PSAP,ALDOA,SIRPA,ALAD,IDH1,LAMP2,B2M
Reactome	HSA-168249	Innate Immune System	19	1025	0.95	4.28e-10	CTSZ,ALDOC,ANPEP,CLU,HBB,CTSB,HP,VNN1,CTSA,LGMN,PSAP,ALDOA,SIRPA,ALAD,IDH1,LAMP2,ICAM2,B2M,ACTG1
Reactome	HSA-109582	Hemostasis	11	605	0.94	8.96e-05	APOA1,SOD1,ALB,ANGPT2,CLU,HBB,FN1,PSAP,ALDOA,SIRPA,LAMP2
Reactome	HSA-1474244	Extracellular matrix organization	5	301	0.9	0.0329	KDR,ICAM1,CTSB,FN1,ICAM2
Reactome	HSA-5653656	Vesicle-mediated transport	8	660	0.76	0.0103	CTSZ,APOA1,ALB,YWHAG,HBB,HP,CD163,ACTG1
Reactome	HSA-168256	Immune System	22	1956	0.73	2.30e-08	CTSZ,ALDOC,ICAM1,SOD1,ANPEP,CLU,HBB,CTSB,FN1,HP,VNN1,CTSA,LGMN,PSAP,ALDOA,SIRPA,ALAD,IDH1,LAMP2,ICAM2,B2M,ACTG1
Reactome	HSA-1430728	Metabolism	14	2089	0.5	0.0098	GSR,ALDOC,APOA1,ALB,PGAM2,ALDH1A1,VNN1,PTGDS,CTSA,LGMN,PSAP,ALDOA,ALAD,IDH1
WikiPathways	WP100	Glutathione metabolism	4	21	1.96	3.42e-05	GSR,ANPEP,GPX3,IDH1
WikiPathways	WP4629	Aerobic glycolysis	2	12	1.9	0.0199	PGAM2,ALDOA
WikiPathways	WP4300	Extracellular vesicles in the crosstalk of cardiac cells	2	18	1.72	0.0383	KDR,SOD1
WikiPathways	WP1533	Vitamin B12 metabolism	5	50	1.68	2.26e-05	APOA1,ICAM1,SOD1,ALB,HBB
WikiPathways	WP408	Oxidative stress response	3	32	1.65	0.0045	GSR,SOD1,GPX3
WikiPathways	WP176	Folate metabolism	6	69	1.62	3.50e-06	APOA1,ICAM1,SOD1,ALB,HBB,GPX3
WikiPathways	WP15	Selenium micronutrient network	7	86	1.59	5.74e-07	GSR,APOA1,ICAM1,SOD1,ALB,HBB,GPX3
WikiPathways	WP534	Glycolysis and gluconeogenesis	3	45	1.5	0.0104	ALDOC,PGAM2,ALDOA
WikiPathways	WP3940	One-carbon metabolism and related pathways	3	52	1.44	0.0140	GSR,SOD1,GPX3
WikiPathways	WP4747	Netrin-UNC5B signaling pathway	3	52	1.44	0.0140	KDR,ICAM1,CDH5
WikiPathways	WP2406	Cardiac progenitor differentiation	3	53	1.43	0.0140	KDR,ANPEP,SIRPA
WikiPathways	WP2806	Complement system	5	97	1.39	0.00030	APOA1,ICAM1,ALB,PRNP,ICAM2
WikiPathways	WP4018	Clear cell renal cell carcinoma pathways	4	85	1.35	0.0034	ALDOC,KDR,FLT1,ALDOA
WikiPathways	WP3925	Amino acid metabolism	3	91	1.2	0.0422	GSR,ALDH1A1,IDH1
WikiPathways	WP4540	Hippo signaling regulation pathways	3	98	1.16	0.0489	KDR,FLT1,CDH5
WikiPathways	WP306	Focal adhesion	4	196	0.99	0.0383	KDR,FLT1,FN1,ACTG1
WikiPathways	WP3888	VEGFA-VEGFR2 signaling pathway	8	428	0.95	0.00032	KDR,ICAM1,FLT1,ALB,CDH5,FN1,ALDOA,ACTG1
