# Supplementary material for: Vitreous Humor Proteome: Targeting Oxidative Stress, Inflammation, and Neurodegeneration in Vitreoretinal Diseases
Source: Antioxidants (Basel). 2022 Mar 6;11(3):505. doi: 10.3390/antiox11030505 (PMC8944522; doi:10.3390/antiox11030505)
Supplement: Supplementary file 1 [file antioxidants-11-00505-s001.zip › Supplementary table 3_PVR.xlsx]

## Sheet: PVR and RRD
Table S3.1 - Proteins related to oxidative stress that were found differentially expressed in vitreous collected from patients with Rhegmatogenous retinal detachment (RRD) and proliferative vitreoretinopathy (PVR). The abbreviations MH and ERM correspond to the control groups of patients with macular holes and epiretinal membranes, respectively. PVR-C-D corresponds to patients with severe PVR (gr…
			Yu, et. al.,(2008) (p-value<0.05)					Öhman, et. al., (2021) (q-value<0.05)
Uniprot	Gene	Description	log2 (PVR-B/Healthy control)	log2 (PVR-C-D/Healthy control)	log2 (PVR-C-D/PVR-B)	Wu, et. al.,(2018) log2 (RRDCD/RRD) (q-value<0.05)	Santos, et. al.,(2018) log2 (RRD/ERM) (q-value<0.05)	log2 (RRD/all controls)	log2 (RRD/control [MH-Pucker])	log2 (Acute RD/Chronic RD)
P31946	YWHAB	14-3-3 protein beta/alpha					1.73923
P62258	YWHAE	14-3-3 protein epsilon					1.85914	0.915302	0.927546
P63104	YWHAZ	14-3-3 protein zeta/delta					2.28961
P49189	ALDH9A1	4-trimethylaminobutyraldehyde dehydrogenase						1.43053
P10809	HSPD1	60 kDa heat shock protein, mitochondrial						1.08273	1.14754
P52209	PGD	6-phosphogluconate dehydrogenase, decarboxylating							1.88482
P08253	MMP2	72 kDa type IV collagenase							0.874469
P02768	ALB	Albumin		2.28011	2.14886	0.806412
P05091	ALDH2	Aldehyde dehydrogenase, mitochondrial						0.895394
P14550	AKR1A1	Aldo-keto reductase family 1 member A1					4.66563		1.23648
P02489	CRYAA	Alpha-crystallin A chain					2.64402
P02511	CRYAB	Alpha-crystallin B chain					2.43616
P06733	ENO1	Alpha-enolase	-2.72247	ND PVR-C/D	ND PVR-C/D		1.54851	1.31823	1.28469
P06280	GLA	Alpha-galactosidase A								1.49326
P37840	SNCA	Alpha-synuclein						1.30859	1.9012
P05067	APP	Amyloid-beta precursor protein	ND control	ND control	ND PVR-C/D	-0.770496
P01019	AGT	Angiotensinogen	ND control	ND control	ND PVR-B
P02647	APOA1	Apolipoprotein A-I			2	0.646494			0.940601
P02652	APOA2	Apolipoprotein A-II				0.799133		2.18155	2.67805
P06727	APOA4	Apolipoprotein A-IV				0.528911	-9.15235
P05090	APOD	Apolipoprotein D				0.818734
P02649	APOE	Apolipoprotein E				-1.05742
P17858	PFKL	ATP-dependent 6-phosphofructokinase, liver type						1.58148
P53674	CRYBB1	Beta-crystallin B1					1.62651
P43320	CRYBB2	Beta-crystallin B2					2.82293
P13929	ENO3	Beta-enolase	ND PVR-B	ND PVR-C/D
P16278	GLB1	Beta-galactosidase						2.03082	2.36646
P06865	HEXA	Beta-hexosaminidase subunit alpha							0.634026
O00462	MANBA	Beta-mannosidase						0.746718	0.669483
P00918	CA2	Carbonic anhydrase 2					1.04204	1.44633	1.71266
P04040	CAT	Catalase						1.00501	1.13838
P07858	CTSB	Cathepsin B					1.20347	1.13383	1.0643
P07339	CTSD	Cathepsin D		1.32193	1.73697		1.63799
P10909	CLU	Clusterin				-0.66782		0.731406
P12107	COL11A1	Collagen alpha-1						1.44549		1.22825
P12109	COL6A1	Collagen alpha-1 (VI) chain				-0.69558			0.799904
P02458	COL2A1	Collagen alpha-1(II) chain				-0.824934
P01034	CST3	Cystatin-C		1.41504	1.67807
P36507	MAP2K2	Dual specificity mitogen-activated protein kinase kinase 2							1.56341
P13639	EEF2	Elongation factor 2						1.11313	1.35327
Q14494	NFE2L1	Endoplasmic reticulum membrane sensor NFE2L1		ND control	ND PVR-B
P14625	HSP90B1	Endoplasmin						0.889117	1.16721
P08294	SOD3	Extracellular superoxide dismutase [Cu-Zn]		ND control	ND PVR-B
P09467	FBP1	Fructose-1,6-bisphosphatase 1					2.36185
P04075	ALDOA	Fructose-bisphosphate aldolase A					1.53092	0.656235	0.939668
P09972	ALDOC	Fructose-bisphosphate aldolase C	ND PVR-B	ND PVR-C/D			2.08622	1.57807	1.68114
P07320	CRYGD	Gamma-crystallin D					-1.69225
P09104	ENO2	Gamma-enolase	-1.70044	ND PVR-C/D	ND PVR-C/D		2.68056	2.03921	2.33391
P11413	G6PD	Glucose-6-phosphate 1-dehydrogenase							0.910046
P06744	GPI	Glucose-6-phosphate isomerase					1.50295
P22352	GPX3	Glutathione peroxidase 3		ND control	ND PVR-B
P78417	GSTO1	Glutathione S-transferase omega-1						1.11192	1.2308
P09211	GSTP1	Glutathione S-transferase P					1.09534		1.80172
P04406	GAPDH	Glyceraldehyde-3-phosphate dehydrogenase	-2.32193	ND PVR-C/D	ND PVR-C/D			1.04252	1.31843
P62993	GRB2	Growth factor receptor-bound protein 2							1.32945	-1.74772
P00738	HP	Haptoglobin		ND control	ND PVR-B	0.945564
P0DMV8	HSPA1A	Heat shock 70 kDa protein 1A					1.98612
P0DMV9	HSPA1B	Heat shock 70 kDa protein 1B							1.33878
P34932	HSPA4	Heat shock 70 kDa protein 4							1.05187
O95757	HSPA4L	Heat shock 70 kDa protein 4L							1.34862
P11142	HSPA8	Heat shock cognate 71 kDa protein	ND PVR-B	ND PVR-C/D			1.95302
Q12931	TRAP1	Heat shock protein 75 kDa, mitochondrial					2.06838
P04792	HSPB1	Heat shock protein beta-1						1.94436	1.76835
P07900	HSP90AA1	Heat shock protein HSP 90-alpha					2.50154	-1.17385
P08238	HSP90AB1	Heat shock protein HSP 90-beta							1.72108
P69905	HBA1	Hemoglobin subunit alpha		ND control	ND PVR-B		3.26603
P68871	HBB	Hemoglobin subunit beta	ND control		ND PVR-C/D		2.74928
P02042	HBD	Hemoglobin subunit delta					2.38331
P08581	MET	Hepatocyte growth factor receptor					1.13078
O75874	IDH1	Isocitrate dehydrogenase [NADP] cytoplasmic						1.70592	1.97388
P01042	KNG1	Kininogen-1	ver	ber	ver	0.570599
Q99538	LGMN	Legumain					1.32062
P00338	LDHA	L-lactate dehydrogenase A chain					1.97291	1.24114	1.44725
P07195	LDHB	L-lactate dehydrogenase B chain					1.17449	1.2995	1.3209
P10253	GAA	Lysosomal alpha-glucosidase						0.815981
O00754	MAN2B1	Lysosomal alpha-mannosidase						2.11637	2.08324
P14174	MIF	Macrophage migration inhibitory factor						1.87668	2.18924
P40926	MDH2	Malate dehydrogenase, mitochondrial						1.56006	1.65301
P01033	TIMP1	Metalloproteinase inhibitor 1					1.99997	1.03301	0.839268
P22894	MMP8	Neutrophil collagenase	ND control	ND control	ND PVR-B
Q99497	PARK7	Parkinson disease protein 7	ND PVR-B	ND PVR-C/D				1.53163	1.79311
Q06830	PRDX1	Peroxiredoxin-1	ND PVR-B	ND PVR-C/D			2.17463	1.77109	1.81048
P32119	PRDX2	Peroxiredoxin-2	ND PVR-B	ND PVR-C/D			1.61301
P30044	PRDX5	Peroxiredoxin-5, mitochondrial							1.79404
P30041	PRDX6	Peroxiredoxin-6						0.846895	1.33164
Q96G03	PGM2	Phosphoglucomutase-2							1.79513
P00558	PGK1	Phosphoglycerate kinase 1	ND PVR-B	ND PVR-C/D			1.59659	1.04807	1.17233
P18669	PGAM1	Phosphoglycerate mutase 1					2.30875		1.34091
P36955	SERPINF1	Pigment epithelium-derived factor		1.38702	1.83954
P03952	KLKB1	Plasma kallikrein				0.782094		0.752488	0.968803
P05121	SERPINE1	Plasminogen activator inhibitor 1					1.79047
P09668	CTSH	Pro-cathepsin H					1.05344
P07602	PSAP	Prosaposin					1.52621
O15354	GPR37	Prosaposin receptor GPR37				-0.816632		0.945974
P00734	F2	Prothrombin				0.541463
P14618	PKM	Pyruvate kinase PKM	-4.58496	ND PVR-C/D	ND PVR-C/D		1.18698	1.58709	1.61564
P49908	SELENOP	Selenoprotein P						1.14434	0.868971
P11166	SLC2A1	Solute carrier family 2, facilitated glucose transporter member 1					3.71161
P00441	SOD1	Superoxide dismutase [Cu-Zn]	ND PVR-B	ND PVR-C/D					1.13969
P07996	THBS1	Thrombospondin-1					1.08532
P04066	FUCA1	Tissue alpha-L-fucosidase						0.732313	0.739236	0.965902
P37837	TALDO1	Transaldolase					2.13233
P51884	LUM	Lumican	ND control		ND PVR-C/D		-1.03455			-0.484743
P29401	TKT	Transketolase					1.44436		1.01761
P60174	TPI1	Triosephosphate isomerase	ND PVR-B	ND PVR-C/D		-0.638573	1.66068	1.20375	1.55405
P08138	NGFR	Tumor necrosis factor receptor superfamily member 16						1.41781
P62979	RPS27A	Ubiquitin-40S ribosomal protein S27a					2.78369
P08670	VIM	Vimentin					1.49022	1.72997	1.86561
P04004	VTN	Vitronectin						-1.09095

## Sheet: RRD PVR_BP
Table S3.2 - Gene ontology enrichment analysis of the proteins found differentially expressed in vitreous collected from patients with retinal detachment (RD) and proliferative vitreoretinopathy (PVR) based on their biological process (STRING v11.5).
#Term ID	Term description	Observed gene count	Background gene count	Strength	False Discovery Rate	Matching proteins in the network (labels)
GO:0045055	Regulated exocytosis	42	697	1.04	9.50e-28	MIF,TIMP1,GLA,CTSH,SERPINE1,ALDOC,MANBA,CTSD,MMP8,APOA1,CAT,THBS1,KNG1,PFKL,SOD1,APP,ALB,GAA,GLB1,EEF2,CLU,PKM,HBB,HSP90AA1,SNCA,PRDX6,CTSB,HP,PGAM1,HSP90AB1,FUCA1,HSPA1B,PGM2,PSAP,ALDOA,CST3,GSTP1,IDH1,MAN2B1,GPI,SEPP1,HSPA8
GO:0005996	Monosaccharide metabolic process	27	198	1.39	3.06e-25	ALDOC,GAPDH,TPI1,ENO1,PFKL,PGD,GAA,GLB1,PKM,TALDO1,ENO3,MDH2,APOD,GSTO1,PGAM1,AKR1A1,PGK1,FUCA1,PGM2,G6PD,ALDOA,TKT,MAN2B1,GPI,FBP1,SLC2A1,ENO2
GO:0032940	Secretion by cell	44	979	0.91	6.71e-25	MIF,TIMP1,GLA,CTSH,SERPINE1,ALDOC,MANBA,CTSD,MMP8,APOA1,CAT,THBS1,KNG1,PFKL,SOD1,APP,ALB,GAA,GLB1,EEF2,CLU,PKM,HBB,HSP90AA1,SNCA,PRDX6,CTSB,HP,AGT,PGAM1,HSP90AB1,FUCA1,HSPA1B,PGM2,PSAP,ALDOA,CST3,GSTP1,IDH1,MAN2B1,GPI,PARK7,SEPP1,HSPA8
GO:0005975	Carbohydrate metabolic process	34	467	1.12	1.28e-24	GLA,ALDOC,MANBA,GAPDH,TPI1,ENO1,ALDH2,HEXA,PFKL,PGD,GAA,GLB1,PKM,TALDO1,ENO3,MDH2,APOD,GSTO1,PGAM1,AKR1A1,PGK1,FUCA1,PGM2,G6PD,ALDOA,LDHB,IDH1,TKT,MAN2B1,GPI,FBP1,SLC2A1,ENO2,LDHA
GO:0046903	Secretion	45	1097	0.87	3.11e-24	MIF,TIMP1,GLA,CTSH,SERPINE1,ALDOC,MANBA,CTSD,MMP8,APOA1,CAT,THBS1,KNG1,PFKL,SOD1,APP,CA2,ALB,GAA,GLB1,EEF2,CLU,PKM,HBB,HSP90AA1,SNCA,PRDX6,CTSB,HP,AGT,PGAM1,HSP90AB1,FUCA1,HSPA1B,PGM2,PSAP,ALDOA,CST3,GSTP1,IDH1,MAN2B1,GPI,PARK7,SEPP1,HSPA8
GO:0050896	Response to stimulus	97	8046	0.34	8.74e-23	NGFR,MIF,TIMP1,GLA,MMP2,CTSH,SERPINE1,VTN,ALDOC,MANBA,GAPDH,ENO1,CTSD,MMP8,APOA1,CAT,HSPB1,HBA2,APOE,SERPINF1,THBS1,PRDX1,MAP2K2,YWHAE,CRYGD,KLKB1,KNG1,PRDX5,LUM,PFKL,SOD1,RPS27A,APP,CA2,HSPB4,ALB,HSPA4L,HSP90B1,PRDX2,HSPA4,GAA,GPR37,GLB1,EEF2,F2,CLU,MET,PKM,TALDO1,ENO3,HBB,HSP90AA1,SNCA,PRDX6,APOD,CTSB,HP,APOA4,NFE2L1,COL6A1,AGT,APOA2,GSTO1,COL11A1,PGAM1,HSP90AB1,AKR1A1,YWHAB,PGK1,FUCA1,HSPA1B,H…
GO:0006979	Response to oxidative stress	30	393	1.14	4.59e-22	MMP2,CAT,HBA2,APOE,PRDX1,CRYGD,PRDX5,SOD1,APP,PRDX2,EEF2,HBB,SNCA,PRDX6,APOD,HP,APOA4,NFE2L1,HSPA1B,SOD3,GPX3,HSPD1,G6PD,CST3,GSTP1,IDH1,PARK7,SEPP1,CRYAB,LDHA
GO:0002274	Myeloid leukocyte activation	34	585	1.02	6.81e-22	MIF,GLA,CTSH,ALDOC,MANBA,CTSD,MMP8,CAT,PFKL,APP,GAA,GLB1,EEF2,CLU,PKM,HBB,HSP90AA1,SNCA,PRDX6,CTSB,HP,PGAM1,HSP90AB1,FUCA1,HSPA1B,PGM2,PSAP,ALDOA,CST3,GSTP1,IDH1,MAN2B1,GPI,HSPA8
GO:0002443	Leukocyte mediated immunity	35	641	1.0	7.73e-22	MIF,GLA,CTSH,ALDOC,MANBA,CTSD,MMP8,CAT,PRDX1,PFKL,GAA,GLB1,EEF2,F2,CLU,PKM,HBB,HSP90AA1,PRDX6,CTSB,HP,PGAM1,HSP90AB1,FUCA1,HSPA1B,PGM2,HSPD1,PSAP,ALDOA,CST3,GSTP1,IDH1,MAN2B1,GPI,HSPA8
GO:0002446	Neutrophil mediated immunity	32	495	1.07	8.43e-22	MIF,GLA,CTSH,ALDOC,MANBA,CTSD,MMP8,CAT,PFKL,GAA,GLB1,EEF2,F2,PKM,HBB,HSP90AA1,PRDX6,CTSB,HP,PGAM1,HSP90AB1,FUCA1,HSPA1B,PGM2,PSAP,ALDOA,CST3,GSTP1,IDH1,MAN2B1,GPI,HSPA8
GO:0043312	Neutrophil degranulation	31	484	1.06	5.82e-21	MIF,GLA,CTSH,ALDOC,MANBA,CTSD,MMP8,CAT,PFKL,GAA,GLB1,EEF2,PKM,HBB,HSP90AA1,PRDX6,CTSB,HP,PGAM1,HSP90AB1,FUCA1,HSPA1B,PGM2,PSAP,ALDOA,CST3,GSTP1,IDH1,MAN2B1,GPI,HSPA8
GO:0019318	Hexose metabolic process	22	157	1.4	6.84e-21	ALDOC,GAPDH,TPI1,ENO1,PFKL,GAA,GLB1,PKM,ENO3,MDH2,APOD,PGAM1,AKR1A1,PGK1,FUCA1,PGM2,G6PD,ALDOA,MAN2B1,GPI,FBP1,ENO2
GO:0055114	Oxidation-reduction process	39	939	0.88	7.42e-21	ALDOC,GAPDH,TPI1,ENO1,APOA1,CAT,ALDH2,PRDX1,PRDX5,PFKL,SOD1,PGD,PRDX2,GAA,PKM,TALDO1,ENO3,MDH2,SNCA,PRDX6,ALDH9A1,APOA2,GSTO1,PGAM1,AKR1A1,PGK1,PGM2,SOD3,GPX3,G6PD,ALDOA,LDHB,GSTP1,IDH1,TKT,GPI,PARK7,ENO2,LDHA
GO:0001775	Cell activation	41	1075	0.84	7.57e-21	MIF,TIMP1,GLA,CTSH,ALDOC,MANBA,CTSD,MMP8,CAT,HSPB1,PRDX1,PFKL,APP,PRDX2,GAA,GLB1,EEF2,F2,CLU,PKM,HBB,HSP90AA1,SNCA,PRDX6,CTSB,HP,PGAM1,HSP90AB1,FUCA1,HSPA1B,PGM2,HSPD1,PSAP,ALDOA,YWHAZ,CST3,GSTP1,IDH1,MAN2B1,GPI,HSPA8
GO:0046364	Monosaccharide biosynthetic process	17	55	1.75	7.57e-21	ALDOC,GAPDH,TPI1,ENO1,PGD,TALDO1,ENO3,MDH2,PGAM1,AKR1A1,PGK1,G6PD,ALDOA,TKT,GPI,FBP1,ENO2
GO:0016052	Carbohydrate catabolic process	20	115	1.5	1.29e-20	ALDOC,MANBA,GAPDH,TPI1,ENO1,PFKL,PGD,GAA,GLB1,PKM,ENO3,PGAM1,AKR1A1,PGK1,PGM2,ALDOA,MAN2B1,GPI,ENO2,LDHA
GO:0002263	Cell activation involved in immune response	33	630	0.98	3.47e-20	MIF,GLA,CTSH,ALDOC,MANBA,CTSD,MMP8,CAT,PFKL,APP,GAA,GLB1,EEF2,PKM,HBB,HSP90AA1,PRDX6,CTSB,HP,PGAM1,HSP90AB1,FUCA1,HSPA1B,PGM2,HSPD1,PSAP,ALDOA,CST3,GSTP1,IDH1,MAN2B1,GPI,HSPA8
GO:0009056	Catabolic process	52	2042	0.66	3.93e-20	GLA,MMP2,CTSH,ALDOC,MANBA,GAPDH,TPI1,ENO1,CTSD,MMP8,CAT,HBA2,APOE,ALDH2,PRDX1,PRDX5,LUM,HEXA,PFKL,PGD,RPS27A,HSP90B1,PRDX2,GAA,GLB1,CLU,PKM,ENO3,HBB,HSP90AA1,PRDX6,CTSB,APOA4,APOA2,GSTO1,PGAM1,AKR1A1,PGK1,FUCA1,HSPA1B,HBD,PGM2,GPX3,LGMN,PSAP,ALDOA,MAN2B1,GPI,PARK7,HSPA8,ENO2,LDHA
GO:0042221	Response to chemical	72	4333	0.48	3.93e-20	NGFR,MIF,TIMP1,MMP2,CTSH,SERPINE1,GAPDH,APOA1,CAT,HSPB1,HBA2,APOE,SERPINF1,THBS1,PRDX1,CRYGD,PRDX5,LUM,PFKL,SOD1,RPS27A,APP,CA2,ALB,HSPA4L,HSP90B1,PRDX2,HSPA4,GLB1,EEF2,CLU,MET,PKM,TALDO1,ENO3,HBB,HSP90AA1,SNCA,PRDX6,APOD,CTSB,HP,APOA4,NFE2L1,COL6A1,AGT,APOA2,GSTO1,HSP90AB1,AKR1A1,PGK1,HSPA1B,HBD,COL2A1,SOD3,GPX3,HSPD1,GRB2,LGMN,G6PD,PSAP,YWHAZ,CST3,GSTP1,IDH1,FBP1,SLC2A1,PARK7,HSPA8,CRYAB,LDHA,V…
GO:1990748	Cellular detoxification	19	101	1.53	3.93e-20	CAT,HBA2,APOE,PRDX1,PRDX5,SOD1,ALB,PRDX2,HBB,PRDX6,HP,APOA4,GSTO1,AKR1A1,HBD,SOD3,GPX3,GSTP1,PARK7
GO:0008152	Metabolic process	95	8298	0.32	4.08e-20	NGFR,MIF,TIMP1,GLA,MMP2,CTSH,ALDOC,MANBA,GAPDH,TPI1,ENO1,CTSD,MMP8,APOA1,CAT,HBA2,APOE,THBS1,ALDH2,PRDX1,MAP2K2,YWHAE,KLKB1,KNG1,PRDX5,LUM,HEXA,PFKL,SOD1,PGD,RPS27A,APP,CA2,ALB,HSP90B1,PRDX2,GAA,GPR37,GLB1,EEF2,F2,CLU,MET,PKM,TALDO1,ENO3,MDH2,HBB,HSP90AA1,SNCA,PRDX6,APOD,CTSB,ALDH9A1,HP,APOA4,NFE2L1,AGT,APOA2,GSTO1,COL11A1,PGAM1,HSP90AB1,AKR1A1,YWHAB,PGK1,FUCA1,HSPA1B,HBD,COL2A1,PGM2,SOD3,GPX3,HS…
GO:0016192	Vesicle-mediated transport	49	1805	0.69	7.79e-20	MIF,TIMP1,GLA,CTSH,SERPINE1,VTN,ALDOC,MANBA,CTSD,MMP8,APOA1,CAT,HBA2,APOE,THBS1,KNG1,PFKL,SOD1,RPS27A,APP,ALB,HSP90B1,GAA,GLB1,EEF2,F2,CLU,PKM,HBB,HSP90AA1,SNCA,PRDX6,CTSB,HP,PGAM1,HSP90AB1,FUCA1,HSPA1B,PGM2,GRB2,PSAP,ALDOA,CST3,GSTP1,IDH1,MAN2B1,GPI,SEPP1,HSPA8
GO:0051649	Establishment of localization in cell	55	2375	0.62	7.96e-20	NGFR,MIF,TIMP1,GLA,CTSH,SERPINE1,ALDOC,MANBA,CTSD,MMP8,APOA1,CAT,HSPB1,APOE,THBS1,YWHAE,KNG1,PFKL,SOD1,RPS27A,APP,ALB,HSP90B1,HSPA4,GAA,GLB1,EEF2,F2,CLU,PKM,HBB,HSP90AA1,SNCA,PRDX6,CTSB,HP,AGT,PGAM1,HSP90AB1,YWHAB,FUCA1,HSPA1B,PGM2,HSPD1,PSAP,ALDOA,YWHAZ,CST3,GSTP1,IDH1,MAN2B1,GPI,PARK7,SEPP1,HSPA8
GO:0002252	Immune effector process	38	969	0.85	1.16e-19	MIF,GLA,CTSH,ALDOC,MANBA,CTSD,MMP8,CAT,PRDX1,PFKL,APP,PRDX2,GAA,GLB1,EEF2,F2,CLU,PKM,HBB,HSP90AA1,PRDX6,CTSB,HP,PGAM1,HSP90AB1,FUCA1,HSPA1B,PGM2,HSPD1,GRB2,PSAP,ALDOA,CST3,GSTP1,IDH1,MAN2B1,GPI,HSPA8
GO:1901700	Response to oxygen-containing compound	46	1567	0.73	1.16e-19	NGFR,TIMP1,MMP2,CTSH,SERPINE1,CAT,HBA2,APOE,SERPINF1,THBS1,PRDX1,CRYGD,PRDX5,PFKL,SOD1,APP,CA2,HSP90B1,PRDX2,GLB1,EEF2,PKM,HBB,SNCA,APOD,HP,APOA4,NFE2L1,COL6A1,AGT,APOA2,HSP90AB1,AKR1A1,SOD3,GPX3,HSPD1,GRB2,LGMN,G6PD,CST3,GSTP1,SLC2A1,PARK7,CRYAB,LDHA,VIM
GO:0098869	Cellular oxidant detoxification	18	90	1.56	1.59e-19	CAT,HBA2,APOE,PRDX1,PRDX5,SOD1,ALB,PRDX2,HBB,PRDX6,HP,APOA4,GSTO1,HBD,SOD3,GPX3,GSTP1,PARK7
GO:0002366	Leukocyte activation involved in immune response	32	626	0.97	2.51e-19	MIF,GLA,CTSH,ALDOC,MANBA,CTSD,MMP8,CAT,PFKL,GAA,GLB1,EEF2,PKM,HBB,HSP90AA1,PRDX6,CTSB,HP,PGAM1,HSP90AB1,FUCA1,HSPA1B,PGM2,HSPD1,PSAP,ALDOA,CST3,GSTP1,IDH1,MAN2B1,GPI,HSPA8
GO:0045321	Leukocyte activation	37	929	0.86	2.64e-19	MIF,GLA,CTSH,ALDOC,MANBA,CTSD,MMP8,CAT,PRDX1,PFKL,APP,PRDX2,GAA,GLB1,EEF2,CLU,PKM,HBB,HSP90AA1,SNCA,PRDX6,CTSB,HP,PGAM1,HSP90AB1,FUCA1,HSPA1B,PGM2,HSPD1,PSAP,ALDOA,CST3,GSTP1,IDH1,MAN2B1,GPI,HSPA8
GO:0006006	Glucose metabolic process	19	116	1.47	2.82e-19	ALDOC,GAPDH,TPI1,ENO1,PFKL,GAA,PKM,ENO3,MDH2,APOD,PGAM1,AKR1A1,PGK1,PGM2,G6PD,ALDOA,GPI,FBP1,ENO2
GO:0010941	Regulation of cell death	47	1696	0.7	2.88e-19	NGFR,MIF,TIMP1,CTSH,SERPINE1,GAPDH,ENO1,CTSD,CAT,TRAP1,HSPB1,HBA2,APOE,SERPINF1,THBS1,YWHAE,KNG1,PRDX5,SOD1,RPS27A,APP,HSPB4,ALB,HSP90B1,PRDX2,GPR37,CLU,MET,HBB,SNCA,CTSB,HP,AGT,HSP90AB1,YWHAB,HSPA1B,COL2A1,HSPD1,LGMN,G6PD,PSAP,YWHAZ,CST3,GSTP1,PARK7,CRYAB,LDHA
GO:0016051	Carbohydrate biosynthetic process	19	125	1.44	9.57e-19	ALDOC,GAPDH,TPI1,ENO1,PGD,TALDO1,ENO3,MDH2,PGAM1,AKR1A1,PGK1,PGM2,G6PD,ALDOA,TKT,GPI,FBP1,SLC2A1,ENO2
GO:2000377	Regulation of reactive oxygen species metabolic process	21	188	1.31	2.15e-18	GLA,MMP8,TRAP1,THBS1,SOD1,APP,PRDX2,F2,CLU,HBB,HSP90AA1,SNCA,HP,AGT,HSP90AB1,HSPD1,GRB2,G6PD,GSTP1,PARK7,CRYAB
GO:0044237	Cellular metabolic process	89	7513	0.33	2.94e-18	MIF,TIMP1,GLA,MMP2,CTSH,ALDOC,MANBA,GAPDH,TPI1,ENO1,APOA1,CAT,HBA2,APOE,THBS1,ALDH2,PRDX1,MAP2K2,YWHAE,KNG1,PRDX5,LUM,HEXA,PFKL,SOD1,PGD,RPS27A,APP,CA2,ALB,HSP90B1,PRDX2,GAA,GPR37,GLB1,EEF2,F2,CLU,MET,PKM,TALDO1,ENO3,MDH2,HBB,HSP90AA1,SNCA,PRDX6,CTSB,ALDH9A1,APOA4,NFE2L1,AGT,APOA2,GSTO1,COL11A1,PGAM1,HSP90AB1,AKR1A1,YWHAB,PGK1,FUCA1,HSPA1B,HBD,COL2A1,PGM2,SOD3,GPX3,HSPD1,GRB2,LGMN,G6PD,PSAP,ALDOA…
GO:0070887	Cellular response to chemical stimulus	58	2919	0.56	3.36e-18	NGFR,MIF,TIMP1,MMP2,CTSH,SERPINE1,GAPDH,CAT,HSPB1,HBA2,APOE,SERPINF1,THBS1,PRDX1,CRYGD,PRDX5,SOD1,RPS27A,APP,CA2,ALB,HSP90B1,PRDX2,EEF2,PKM,TALDO1,HBB,HSP90AA1,SNCA,PRDX6,CTSB,HP,APOA4,NFE2L1,COL6A1,AGT,GSTO1,HSP90AB1,AKR1A1,PGK1,HSPA1B,HBD,COL2A1,SOD3,GPX3,HSPD1,GRB2,LGMN,G6PD,PSAP,YWHAZ,CST3,GSTP1,FBP1,SLC2A1,PARK7,HSPA8,VIM
GO:0000302	Response to reactive oxygen species	21	198	1.28	5.40e-18	MMP2,CAT,HBA2,APOE,PRDX1,CRYGD,PRDX5,SOD1,PRDX2,EEF2,HBB,APOD,HP,APOA4,SOD3,HSPD1,CST3,GSTP1,PARK7,CRYAB,LDHA
GO:0044281	Small molecule metabolic process	45	1684	0.68	1.10e-17	MIF,ALDOC,GAPDH,TPI1,ENO1,APOA1,CAT,APOE,ALDH2,LUM,HEXA,PFKL,PGD,APP,CA2,GAA,GLB1,PKM,TALDO1,ENO3,MDH2,APOD,APOA4,NFE2L1,APOA2,GSTO1,PGAM1,AKR1A1,PGK1,FUCA1,PGM2,LGMN,G6PD,ALDOA,LDHB,GSTP1,IDH1,TKT,MAN2B1,GPI,FBP1,SLC2A1,PARK7,ENO2,LDHA
GO:0060548	Negative regulation of cell death	36	999	0.81	2.08e-17	NGFR,MIF,TIMP1,CTSH,SERPINE1,ENO1,CAT,TRAP1,HSPB1,APOE,SERPINF1,THBS1,YWHAE,PRDX5,SOD1,RPS27A,APP,HSPB4,ALB,HSP90B1,PRDX2,GPR37,CLU,MET,SNCA,HSP90AB1,HSPA1B,COL2A1,HSPD1,LGMN,PSAP,YWHAZ,CST3,GSTP1,PARK7,CRYAB
GO:0046365	Monosaccharide catabolic process	15	61	1.65	2.61e-17	ALDOC,GAPDH,TPI1,ENO1,PFKL,GLB1,PKM,ENO3,PGAM1,AKR1A1,PGK1,PGM2,ALDOA,GPI,ENO2
GO:0006955	Immune response	43	1588	0.69	6.22e-17	MIF,GLA,CTSH,VTN,ALDOC,MANBA,GAPDH,CTSD,MMP8,CAT,THBS1,PRDX1,KNG1,PFKL,APP,GAA,GLB1,EEF2,F2,CLU,PKM,HBB,HSP90AA1,SNCA,PRDX6,CTSB,HP,APOA4,PGAM1,HSP90AB1,FUCA1,HSPA1B,PGM2,HSPD1,PSAP,ALDOA,CST3,GSTP1,IDH1,MAN2B1,GPI,HSPA8,VIM
GO:0006950	Response to stress	61	3485	0.5	8.21e-17	MIF,TIMP1,MMP2,SERPINE1,GAPDH,APOA1,CAT,HSPB1,HBA2,APOE,THBS1,PRDX1,MAP2K2,YWHAE,CRYGD,KLKB1,KNG1,PRDX5,SOD1,RPS27A,APP,CA2,ALB,HSPA4L,HSP90B1,PRDX2,HSPA4,EEF2,F2,CLU,PKM,HBB,HSP90AA1,SNCA,PRDX6,APOD,HP,APOA4,NFE2L1,AGT,APOA2,HSP90AB1,PGK1,HSPA1B,HBD,SOD3,GPX3,HSPD1,GRB2,G6PD,YWHAZ,CST3,GSTP1,IDH1,SLC2A1,PARK7,SEPP1,HSPA8,CRYAB,LDHA,VIM
GO:0019320	Hexose catabolic process	14	51	1.7	1.15e-16	ALDOC,GAPDH,TPI1,ENO1,PFKL,GLB1,PKM,ENO3,PGAM1,PGK1,PGM2,ALDOA,GPI,ENO2
GO:0006734	NADH metabolic process	13	37	1.8	1.44e-16	ALDOC,GAPDH,TPI1,ENO1,PFKL,PKM,ENO3,MDH2,PGAM1,PGK1,ALDOA,GPI,ENO2
GO:0006096	Glycolytic process	13	40	1.77	3.32e-16	ALDOC,GAPDH,TPI1,ENO1,PFKL,PKM,ENO3,PGAM1,PGK1,ALDOA,GPI,ENO2,LDHA
GO:0061621	Canonical glycolysis	12	27	1.91	3.32e-16	ALDOC,GAPDH,TPI1,ENO1,PFKL,PKM,ENO3,PGAM1,PGK1,ALDOA,GPI,ENO2
GO:0010033	Response to organic substance	56	3011	0.53	4.28e-16	NGFR,MIF,TIMP1,MMP2,CTSH,SERPINE1,GAPDH,APOA1,CAT,HSPB1,SERPINF1,THBS1,LUM,PFKL,SOD1,RPS27A,APP,CA2,HSPA4L,HSP90B1,PRDX2,HSPA4,GLB1,EEF2,CLU,PKM,TALDO1,HSP90AA1,SNCA,CTSB,APOA4,NFE2L1,COL6A1,AGT,APOA2,GSTO1,HSP90AB1,AKR1A1,HSPA1B,COL2A1,GPX3,HSPD1,GRB2,LGMN,G6PD,PSAP,YWHAZ,CST3,GSTP1,IDH1,SLC2A1,PARK7,HSPA8,CRYAB,LDHA,VIM
GO:0019674	NAD metabolic process	13	45	1.72	1.06e-15	ALDOC,GAPDH,TPI1,ENO1,PFKL,PKM,ENO3,PGAM1,PGK1,ALDOA,GPI,ENO2,LDHA
GO:0043067	Regulation of programmed cell death	41	1569	0.68	1.59e-15	NGFR,MIF,TIMP1,CTSH,SERPINE1,GAPDH,ENO1,CTSD,CAT,TRAP1,HSPB1,APOE,THBS1,YWHAE,KNG1,PRDX5,SOD1,RPS27A,APP,HSPB4,ALB,HSP90B1,PRDX2,CLU,MET,SNCA,CTSB,AGT,HSP90AB1,YWHAB,HSPA1B,COL2A1,HSPD1,LGMN,G6PD,YWHAZ,CST3,GSTP1,PARK7,CRYAB,LDHA
GO:0006091	Generation of precursor metabolites and energy	24	405	1.03	1.67e-15	ALDOC,GAPDH,TPI1,ENO1,CAT,ALDH2,PFKL,PGD,GAA,PKM,TALDO1,ENO3,MDH2,PGAM1,AKR1A1,PGK1,PGM2,G6PD,ALDOA,IDH1,TKT,GPI,ENO2,LDHA
GO:0006090	Pyruvate metabolic process	14	69	1.57	3.50e-15	ALDOC,GAPDH,TPI1,ENO1,PFKL,PKM,ENO3,PGAM1,PGK1,ALDOA,LDHB,GPI,ENO2,LDHA
GO:0006810	Transport	65	4353	0.43	5.94e-15	NGFR,MIF,TIMP1,GLA,CTSH,SERPINE1,VTN,ALDOC,MANBA,CTSD,MMP8,APOA1,CAT,HSPB1,HBA2,APOE,THBS1,YWHAE,KNG1,PFKL,SOD1,RPS27A,APP,CA2,ALB,HSP90B1,HSPA4,GAA,GLB1,EEF2,F2,CLU,PKM,HBB,HSP90AA1,SNCA,PRDX6,APOD,CTSB,HP,APOA4,NFE2L1,AGT,APOA2,PGAM1,HSP90AB1,YWHAB,FUCA1,HSPA1B,HBD,PGM2,HSPD1,GRB2,PSAP,ALDOA,YWHAZ,CST3,GSTP1,IDH1,MAN2B1,GPI,SLC2A1,PARK7,SEPP1,HSPA8
GO:1901564	Organonitrogen compound metabolic process	71	5244	0.39	7.96e-15	NGFR,TIMP1,GLA,MMP2,CTSH,ALDOC,MANBA,GAPDH,TPI1,ENO1,CTSD,MMP8,APOA1,CAT,APOE,THBS1,MAP2K2,YWHAE,KLKB1,KNG1,LUM,HEXA,PFKL,SOD1,RPS27A,APP,ALB,HSP90B1,GPR37,GLB1,EEF2,F2,CLU,MET,PKM,ENO3,MDH2,HSP90AA1,SNCA,CTSB,ALDH9A1,HP,APOA4,NFE2L1,AGT,APOA2,GSTO1,COL11A1,PGAM1,AKR1A1,YWHAB,PGK1,FUCA1,COL2A1,HSPD1,GRB2,LGMN,G6PD,PSAP,ALDOA,YWHAZ,CST3,GSTP1,IDH1,MAN2B1,GPI,PARK7,HSPA8,CRYAB,ENO2,LDHA
GO:0042743	Hydrogen peroxide metabolic process	12	39	1.75	9.60e-15	CAT,HBA2,PRDX1,PRDX5,SOD1,PRDX2,HBB,PRDX6,APOA4,HBD,GPX3,PARK7
GO:0002376	Immune system process	49	2481	0.55	1.69e-14	MIF,GLA,CTSH,VTN,ALDOC,MANBA,GAPDH,CTSD,MMP8,CAT,THBS1,PRDX1,KNG1,PFKL,SOD1,APP,PRDX2,GAA,GLB1,EEF2,F2,CLU,PKM,HBB,HSP90AA1,SNCA,PRDX6,CTSB,HP,APOA4,NFE2L1,PGAM1,HSP90AB1,FUCA1,HSPA1B,PGM2,HSPD1,GRB2,LGMN,G6PD,PSAP,ALDOA,CST3,GSTP1,IDH1,MAN2B1,GPI,HSPA8,VIM
GO:0071704	Organic substance metabolic process	85	7755	0.3	2.74e-14	NGFR,MIF,TIMP1,GLA,MMP2,CTSH,ALDOC,MANBA,GAPDH,TPI1,ENO1,CTSD,MMP8,APOA1,CAT,APOE,THBS1,ALDH2,MAP2K2,YWHAE,KLKB1,KNG1,LUM,HEXA,PFKL,SOD1,PGD,RPS27A,APP,ALB,HSP90B1,GAA,GPR37,GLB1,EEF2,F2,CLU,MET,PKM,TALDO1,ENO3,MDH2,HSP90AA1,SNCA,PRDX6,APOD,CTSB,ALDH9A1,HP,APOA4,NFE2L1,AGT,APOA2,GSTO1,COL11A1,PGAM1,HSP90AB1,AKR1A1,YWHAB,PGK1,FUCA1,HSPA1B,COL2A1,PGM2,HSPD1,GRB2,LGMN,G6PD,PSAP,ALDOA,YWHAZ,LDHB,CST3…
GO:0043069	Negative regulation of programmed cell death	31	908	0.79	3.62e-14	NGFR,MIF,TIMP1,CTSH,SERPINE1,ENO1,CAT,TRAP1,HSPB1,APOE,THBS1,YWHAE,PRDX5,SOD1,RPS27A,HSPB4,ALB,HSP90B1,PRDX2,CLU,MET,SNCA,HSP90AB1,HSPA1B,COL2A1,HSPD1,LGMN,YWHAZ,GSTP1,PARK7,CRYAB
GO:0042981	Regulation of apoptotic process	39	1550	0.66	3.80e-14	NGFR,MIF,TIMP1,CTSH,SERPINE1,GAPDH,ENO1,CTSD,CAT,TRAP1,HSPB1,APOE,THBS1,YWHAE,KNG1,PRDX5,SOD1,RPS27A,APP,HSPB4,ALB,HSP90B1,PRDX2,CLU,SNCA,CTSB,AGT,HSP90AB1,YWHAB,HSPA1B,COL2A1,HSPD1,LGMN,G6PD,YWHAZ,GSTP1,PARK7,CRYAB,LDHA
GO:1901135	Carbohydrate derivative metabolic process	32	987	0.77	4.25e-14	GLA,ALDOC,MANBA,GAPDH,TPI1,ENO1,LUM,HEXA,PFKL,PGD,GLB1,PKM,TALDO1,ENO3,NFE2L1,COL11A1,PGAM1,AKR1A1,PGK1,FUCA1,COL2A1,PGM2,G6PD,PSAP,ALDOA,TKT,MAN2B1,GPI,FBP1,PARK7,ENO2,LDHA
GO:0006094	Gluconeogenesis	12	46	1.67	4.47e-14	ALDOC,GAPDH,TPI1,ENO1,ENO3,MDH2,PGAM1,PGK1,ALDOA,GPI,FBP1,ENO2
GO:1901575	Organic substance catabolic process	41	1750	0.63	5.22e-14	GLA,CTSH,ALDOC,MANBA,GAPDH,TPI1,ENO1,CTSD,APOE,ALDH2,LUM,HEXA,PFKL,PGD,RPS27A,HSP90B1,GAA,GLB1,CLU,PKM,ENO3,HSP90AA1,PRDX6,CTSB,APOA4,APOA2,PGAM1,AKR1A1,PGK1,FUCA1,HSPA1B,PGM2,LGMN,PSAP,ALDOA,MAN2B1,GPI,PARK7,HSPA8,ENO2,LDHA
GO:0030162	Regulation of proteolysis	28	747	0.83	1.33e-13	NGFR,TIMP1,CTSH,SERPINE1,VTN,GAPDH,ENO1,CTSD,APOE,SERPINF1,THBS1,YWHAE,KLKB1,KNG1,PRDX5,APP,F2,CLU,SNCA,NFE2L1,AGT,HSP90AB1,HSPA1B,HSPD1,LGMN,CST3,PARK7,CRYAB
GO:0043066	Negative regulation of apoptotic process	30	893	0.78	1.71e-13	NGFR,MIF,TIMP1,CTSH,SERPINE1,ENO1,CAT,TRAP1,HSPB1,APOE,THBS1,YWHAE,PRDX5,SOD1,RPS27A,HSPB4,ALB,HSP90B1,PRDX2,CLU,SNCA,HSP90AB1,HSPA1B,COL2A1,HSPD1,LGMN,YWHAZ,GSTP1,PARK7,CRYAB
GO:0032268	Regulation of cellular protein metabolic process	49	2693	0.52	3.68e-13	NGFR,MIF,TIMP1,CTSH,SERPINE1,VTN,GAPDH,ENO1,CTSD,MMP8,APOA1,TRAP1,HSPB1,APOE,SERPINF1,THBS1,PRDX1,MAP2K2,YWHAE,KLKB1,KNG1,PRDX5,SOD1,RPS27A,APP,HSP90B1,PRDX2,GPR37,EEF2,F2,CLU,HSP90AA1,SNCA,NFE2L1,AGT,HSP90AB1,YWHAB,HSPA1B,HSPD1,GRB2,LGMN,G6PD,PSAP,YWHAZ,CST3,GSTP1,PARK7,CRYAB,VIM
GO:2000379	Positive regulation of reactive oxygen species metabolic process	14	103	1.39	3.94e-13	MMP8,THBS1,SOD1,APP,F2,CLU,HBB,HSP90AA1,SNCA,AGT,HSP90AB1,GRB2,GSTP1,PARK7
GO:0044238	Primary metabolic process	81	7332	0.3	4.12e-13	NGFR,MIF,TIMP1,GLA,MMP2,CTSH,ALDOC,MANBA,GAPDH,TPI1,ENO1,CTSD,MMP8,APOA1,CAT,APOE,THBS1,ALDH2,MAP2K2,YWHAE,KLKB1,KNG1,HEXA,PFKL,PGD,RPS27A,APP,ALB,HSP90B1,GAA,GLB1,EEF2,F2,CLU,MET,PKM,TALDO1,ENO3,MDH2,HSP90AA1,SNCA,PRDX6,APOD,CTSB,HP,APOA4,NFE2L1,AGT,APOA2,GSTO1,COL11A1,PGAM1,HSP90AB1,AKR1A1,YWHAB,PGK1,FUCA1,HSPA1B,COL2A1,PGM2,HSPD1,GRB2,LGMN,G6PD,PSAP,ALDOA,YWHAZ,LDHB,CST3,GSTP1,IDH1,TKT,MAN2B1,…
GO:0051246	Regulation of protein metabolic process	50	2828	0.51	4.84e-13	NGFR,MIF,TIMP1,CTSH,SERPINE1,VTN,GAPDH,ENO1,CTSD,MMP8,APOA1,TRAP1,HSPB1,APOE,SERPINF1,THBS1,PRDX1,MAP2K2,YWHAE,KLKB1,KNG1,PRDX5,SOD1,RPS27A,APP,HSP90B1,PRDX2,GPR37,EEF2,F2,CLU,HSP90AA1,SNCA,APOD,NFE2L1,AGT,HSP90AB1,YWHAB,HSPA1B,HSPD1,GRB2,LGMN,G6PD,PSAP,YWHAZ,CST3,GSTP1,PARK7,CRYAB,VIM
GO:0010035	Response to inorganic substance	24	538	0.91	5.10e-13	CAT,HBA2,SERPINF1,THBS1,PRDX1,SOD1,APP,CA2,PRDX2,EEF2,HBB,SNCA,HP,APOA4,NFE2L1,SOD3,HSPD1,LGMN,G6PD,CST3,FBP1,PARK7,CRYAB,LDHA
GO:0034599	Cellular response to oxidative stress	18	244	1.13	6.31e-13	MMP2,CAT,PRDX1,CRYGD,PRDX5,SOD1,PRDX2,SNCA,PRDX6,APOA4,NFE2L1,HSPA1B,SOD3,GPX3,G6PD,CST3,GSTP1,PARK7
GO:0080134	Regulation of response to stress	36	1437	0.66	7.75e-13	MIF,SERPINE1,VTN,ENO1,MMP8,APOA1,TRAP1,HSPB1,APOE,SERPINF1,THBS1,PRDX1,MAP2K2,YWHAE,KLKB1,KNG1,SOD1,APP,PRDX2,GPR37,F2,CLU,MET,HSP90AA1,SNCA,APOD,NFE2L1,AGT,HSP90AB1,HSPA1B,HSPD1,PSAP,GSTP1,PARK7,HSPA8,CRYAB
GO:0042744	Hydrogen peroxide catabolic process	10	28	1.81	9.03e-13	CAT,HBA2,PRDX1,PRDX5,PRDX2,HBB,PRDX6,APOA4,HBD,GPX3
GO:0062197	Cellular response to chemical stress	19	293	1.07	9.03e-13	MMP2,CAT,PRDX1,CRYGD,PRDX5,SOD1,PRDX2,SNCA,PRDX6,APOA4,NFE2L1,HSPA1B,SOD3,GPX3,G6PD,CST3,GSTP1,SLC2A1,PARK7
GO:0033554	Cellular response to stress	38	1725	0.6	5.69e-12	MIF,MMP2,APOA1,CAT,THBS1,PRDX1,MAP2K2,YWHAE,CRYGD,PRDX5,SOD1,RPS27A,CA2,ALB,HSP90B1,PRDX2,EEF2,HSP90AA1,SNCA,PRDX6,APOD,APOA4,NFE2L1,AGT,HSP90AB1,PGK1,HSPA1B,SOD3,GPX3,HSPD1,GRB2,G6PD,CST3,GSTP1,SLC2A1,PARK7,HSPA8,CRYAB
GO:0065008	Regulation of biological quality	58	4042	0.41	6.71e-12	NGFR,MIF,CTSH,SERPINE1,VTN,GAPDH,APOA1,HSPB1,APOE,SERPINF1,THBS1,PRDX1,YWHAE,KLKB1,KNG1,PRDX5,PFKL,SOD1,RPS27A,APP,CA2,HSPB4,ALB,HSP90B1,PRDX2,GAA,F2,CLU,MET,HBB,HSP90AA1,SNCA,PRDX6,CTSB,ALDH9A1,APOA4,NFE2L1,AGT,APOA2,GSTO1,HSP90AB1,YWHAB,HSPA1B,HBD,COL2A1,HSPD1,GRB2,LGMN,G6PD,ALDOA,YWHAZ,GSTP1,GPI,SLC2A1,PARK7,HSPA8,CRYAB,VIM
GO:0044283	Small molecule biosynthetic process	23	572	0.86	1.58e-11	MIF,ALDOC,GAPDH,TPI1,ENO1,APOA1,PGD,PKM,TALDO1,ENO3,MDH2,APOA4,PGAM1,AKR1A1,PGK1,G6PD,ALDOA,GSTP1,TKT,GPI,FBP1,PARK7,ENO2
GO:0072593	Reactive oxygen species metabolic process	13	112	1.32	2.29e-11	CAT,HBA2,PRDX1,PRDX5,SOD1,PRDX2,HBB,PRDX6,APOA4,HBD,SOD3,GPX3,PARK7
GO:0052548	Regulation of endopeptidase activity	20	418	0.94	3.55e-11	NGFR,TIMP1,CTSH,SERPINE1,VTN,GAPDH,CTSD,SERPINF1,THBS1,YWHAE,KNG1,PRDX5,APP,SNCA,AGT,HSPD1,LGMN,CST3,PARK7,CRYAB
GO:0044282	Small molecule catabolic process	20	424	0.93	4.53e-11	ALDOC,GAPDH,TPI1,ENO1,APOE,ALDH2,HEXA,PFKL,PGD,GLB1,PKM,ENO3,PGAM1,AKR1A1,PGK1,PGM2,ALDOA,GPI,PARK7,ENO2
GO:1903426	Regulation of reactive oxygen species biosynthetic process	12	95	1.36	7.94e-11	GLA,MMP8,TRAP1,APP,CLU,HBB,HSP90AA1,SNCA,AGT,HSP90AB1,HSPD1,PARK7
GO:0046034	ATP metabolic process	15	204	1.12	1.31e-10	ALDOC,GAPDH,TPI1,ENO1,PFKL,PKM,ENO3,PGAM1,PGK1,HSPA1B,ALDOA,GPI,HSPA8,ENO2,LDHA
GO:0010951	Negative regulation of endopeptidase activity	16	248	1.07	1.42e-10	NGFR,TIMP1,SERPINE1,VTN,GAPDH,SERPINF1,THBS1,YWHAE,KNG1,PRDX5,APP,SNCA,AGT,CST3,PARK7,CRYAB
GO:0048585	Negative regulation of response to stimulus	35	1636	0.59	1.71e-10	NGFR,MIF,SERPINE1,VTN,ENO1,APOA1,TRAP1,HSPB1,APOE,SERPINF1,THBS1,KLKB1,KNG1,SOD1,RPS27A,APP,PRDX2,GPR37,F2,CLU,MET,SNCA,APOD,AGT,APOA2,GSTO1,YWHAB,HSPA1B,COL2A1,GRB2,LGMN,PSAP,GSTP1,FBP1,PARK7
GO:0006807	Nitrogen compound metabolic process	74	6852	0.29	2.01e-10	NGFR,TIMP1,GLA,MMP2,CTSH,ALDOC,MANBA,GAPDH,TPI1,ENO1,CTSD,MMP8,APOA1,CAT,APOE,THBS1,MAP2K2,YWHAE,KLKB1,KNG1,PRDX5,LUM,HEXA,PFKL,SOD1,RPS27A,APP,ALB,HSP90B1,GPR37,GLB1,EEF2,F2,CLU,MET,PKM,ENO3,MDH2,HSP90AA1,SNCA,CTSB,ALDH9A1,HP,APOA4,NFE2L1,AGT,APOA2,GSTO1,COL11A1,PGAM1,HSP90AB1,AKR1A1,YWHAB,PGK1,FUCA1,HSPA1B,COL2A1,HSPD1,GRB2,LGMN,G6PD,PSAP,ALDOA,YWHAZ,CST3,GSTP1,IDH1,MAN2B1,GPI,PARK7,HSPA8,CRYAB…
GO:0019637	Organophosphate metabolic process	26	870	0.73	2.10e-10	ALDOC,GAPDH,TPI1,ENO1,APOA1,PFKL,PGD,PKM,TALDO1,ENO3,PRDX6,APOA4,NFE2L1,APOA2,PGAM1,AKR1A1,PGK1,PGM2,G6PD,ALDOA,TKT,GPI,FBP1,PARK7,ENO2,LDHA
GO:2001233	Regulation of apoptotic signaling pathway	19	409	0.93	2.23e-10	NGFR,MIF,CTSH,SERPINE1,ENO1,TRAP1,HSPB1,THBS1,YWHAE,SOD1,PRDX2,CLU,AGT,YWHAB,HSPA1B,COL2A1,YWHAZ,GSTP1,PARK7
GO:0045861	Negative regulation of proteolysis	18	356	0.96	2.33e-10	NGFR,TIMP1,SERPINE1,VTN,GAPDH,SERPINF1,THBS1,YWHAE,KNG1,PRDX5,APP,F2,SNCA,AGT,HSP90AB1,CST3,PARK7,CRYAB
GO:0050790	Regulation of catalytic activity	42	2386	0.5	2.36e-10	NGFR,MIF,TIMP1,GLA,CTSH,SERPINE1,VTN,GAPDH,CTSD,APOA1,HSPB1,APOE,SERPINF1,THBS1,MAP2K2,YWHAE,KNG1,PRDX5,SOD1,RPS27A,APP,HSP90B1,PRDX2,F2,CLU,MET,HSP90AA1,SNCA,CTSB,HP,APOA4,AGT,APOA2,HSP90AB1,YWHAB,HSPD1,LGMN,PSAP,CST3,GSTP1,PARK7,CRYAB
GO:0043436	Oxoacid metabolic process	26	944	0.7	1.19e-09	MIF,ALDOC,GAPDH,TPI1,ENO1,LUM,HEXA,PFKL,PGD,GLB1,PKM,ENO3,MDH2,GSTO1,PGAM1,AKR1A1,PGK1,ALDOA,LDHB,GSTP1,IDH1,GPI,SLC2A1,PARK7,ENO2,LDHA
GO:0032787	Monocarboxylic acid metabolic process	20	515	0.85	1.20e-09	MIF,ALDOC,GAPDH,TPI1,ENO1,PFKL,PGD,PKM,ENO3,PGAM1,AKR1A1,PGK1,ALDOA,LDHB,GSTP1,IDH1,GPI,PARK7,ENO2,LDHA
GO:0031329	Regulation of cellular catabolic process	25	875	0.71	1.46e-09	TIMP1,GAPDH,APOA1,HSPB1,APOE,RPS27A,APP,CLU,MET,HSP90AA1,SNCA,HP,APOA4,NFE2L1,PGAM1,HSP90AB1,YWHAB,HSPA1B,PSAP,YWHAZ,CST3,IDH1,PARK7,HSPA8,VIM
GO:0009894	Regulation of catabolic process	27	1038	0.67	1.53e-09	TIMP1,GAPDH,APOA1,HSPB1,APOE,RPS27A,APP,CLU,MET,HSP90AA1,SNCA,HP,APOA4,NFE2L1,APOA2,PGAM1,HSP90AB1,YWHAB,HSPA1B,PSAP,YWHAZ,CST3,IDH1,FBP1,PARK7,HSPA8,VIM
GO:0002576	Platelet degranulation	12	129	1.23	1.88e-09	TIMP1,SERPINE1,APOA1,THBS1,KNG1,SOD1,APP,ALB,CLU,PSAP,ALDOA,SEPP1
GO:0051716	Cellular response to stimulus	70	6489	0.29	2.17e-09	NGFR,MIF,TIMP1,MMP2,CTSH,SERPINE1,GAPDH,APOA1,CAT,HSPB1,HBA2,APOE,SERPINF1,THBS1,PRDX1,MAP2K2,YWHAE,CRYGD,KNG1,PRDX5,SOD1,RPS27A,APP,CA2,ALB,HSP90B1,PRDX2,GPR37,EEF2,F2,CLU,MET,PKM,TALDO1,HBB,HSP90AA1,SNCA,PRDX6,APOD,CTSB,HP,APOA4,NFE2L1,COL6A1,AGT,GSTO1,HSP90AB1,AKR1A1,YWHAB,PGK1,HSPA1B,HBD,COL2A1,SOD3,GPX3,HSPD1,GRB2,LGMN,G6PD,PSAP,YWHAZ,CST3,GSTP1,GPI,FBP1,SLC2A1,PARK7,HSPA8,CRYAB,VIM
GO:0051248	Negative regulation of protein metabolic process	27	1096	0.65	4.95e-09	NGFR,MIF,TIMP1,SERPINE1,VTN,GAPDH,HSPB1,APOE,SERPINF1,THBS1,YWHAE,KNG1,PRDX5,APP,F2,CLU,SNCA,APOD,AGT,HSP90AB1,YWHAB,HSPA1B,G6PD,CST3,GSTP1,PARK7,CRYAB
GO:0019752	Carboxylic acid metabolic process	24	853	0.71	5.25e-09	MIF,ALDOC,GAPDH,TPI1,ENO1,HEXA,PFKL,PGD,PKM,ENO3,MDH2,GSTO1,PGAM1,AKR1A1,PGK1,ALDOA,LDHB,GSTP1,IDH1,GPI,SLC2A1,PARK7,ENO2,LDHA
GO:0044248	Cellular catabolic process	34	1758	0.54	5.27e-09	GLA,CTSH,MANBA,TPI1,CAT,HBA2,PRDX1,PRDX5,LUM,HEXA,PGD,RPS27A,HSP90B1,PRDX2,GAA,GLB1,CLU,HBB,HSP90AA1,PRDX6,CTSB,APOA4,APOA2,GSTO1,AKR1A1,FUCA1,HSPA1B,HBD,PGM2,GPX3,LGMN,PSAP,PARK7,HSPA8
GO:0042592	Homeostatic process	33	1676	0.55	6.99e-09	NGFR,CTSH,APOA1,HSPB1,APOE,SERPINF1,PRDX1,YWHAE,KNG1,PRDX5,SOD1,APP,CA2,ALB,HSP90B1,PRDX2,GAA,F2,MET,HSP90AA1,SNCA,PRDX6,APOA4,NFE2L1,AGT,APOA2,GSTO1,HSP90AB1,COL2A1,G6PD,ALDOA,GSTP1,PARK7
GO:0010942	Positive regulation of cell death	22	719	0.74	7.98e-09	NGFR,CTSH,GAPDH,CTSD,HBA2,APOE,THBS1,YWHAE,KNG1,SOD1,RPS27A,APP,CLU,HBB,SNCA,HP,AGT,YWHAB,HSPD1,YWHAZ,PARK7,LDHA
GO:0006796	Phosphate-containing compound metabolic process	37	2107	0.5	8.29e-09	CTSH,ALDOC,GAPDH,TPI1,ENO1,APOA1,MAP2K2,YWHAE,PFKL,PGD,RPS27A,APP,MET,PKM,TALDO1,ENO3,PRDX6,APOA4,NFE2L1,AGT,APOA2,PGAM1,AKR1A1,YWHAB,PGK1,PGM2,GRB2,G6PD,ALDOA,YWHAZ,TKT,GPI,FBP1,PARK7,CRYAB,ENO2,LDHA
GO:0051346	Negative regulation of hydrolase activity	18	450	0.86	8.31e-09	NGFR,TIMP1,SERPINE1,VTN,GAPDH,APOA1,SERPINF1,THBS1,YWHAE,KNG1,PRDX5,APP,SNCA,AGT,APOA2,CST3,PARK7,CRYAB
GO:0043086	Negative regulation of catalytic activity	23	807	0.71	1.06e-08	NGFR,TIMP1,GLA,SERPINE1,VTN,GAPDH,APOA1,HSPB1,APOE,SERPINF1,THBS1,YWHAE,KNG1,PRDX5,APP,SNCA,HP,AGT,APOA2,CST3,GSTP1,PARK7,CRYAB
GO:1901701	Cellular response to oxygen-containing compound	26	1055	0.65	1.14e-08	NGFR,MMP2,SERPINE1,SERPINF1,PRDX1,CRYGD,PRDX5,SOD1,APP,CA2,HSP90B1,PRDX2,PKM,SNCA,APOA4,NFE2L1,COL6A1,AGT,AKR1A1,SOD3,GRB2,LGMN,CST3,GSTP1,PARK7,VIM
GO:0019220	Regulation of phosphate metabolic process	34	1816	0.53	1.17e-08	MIF,VTN,ENO1,MMP8,APOA1,HSPB1,APOE,THBS1,PRDX1,MAP2K2,YWHAE,SOD1,RPS27A,APP,HSP90B1,PRDX2,GPR37,F2,CLU,MET,HSP90AA1,SNCA,AGT,PGAM1,HSP90AB1,YWHAB,PGK1,GRB2,PSAP,YWHAZ,GSTP1,IDH1,FBP1,PARK7
GO:0009628	Response to abiotic stimulus	27	1147	0.63	1.22e-08	NGFR,MMP2,CAT,SERPINF1,THBS1,YWHAE,SOD1,RPS27A,APP,CA2,HSP90B1,PKM,HSP90AA1,NFE2L1,AGT,COL11A1,HSP90AB1,PGK1,HSPA1B,SOD3,HSPD1,GRB2,LGMN,CST3,SLC2A1,CRYAB,LDHA
GO:0080135	Regulation of cellular response to stress	22	739	0.73	1.24e-08	MIF,ENO1,MMP8,TRAP1,HSPB1,PRDX1,MAP2K2,YWHAE,SOD1,APP,GPR37,CLU,MET,HSP90AA1,NFE2L1,HSP90AB1,HSPA1B,PSAP,GSTP1,PARK7,HSPA8,CRYAB
GO:0042542	Response to hydrogen peroxide	11	119	1.22	1.28e-08	CAT,HBA2,SOD1,EEF2,HBB,HP,HSPD1,CST3,PARK7,CRYAB,LDHA
GO:1901615	Organic hydroxy compound metabolic process	18	467	0.84	1.39e-08	TPI1,APOA1,CAT,APOE,ALDH2,APP,GPR37,SNCA,CTSB,APOA4,NFE2L1,APOA2,AKR1A1,LGMN,G6PD,IDH1,PARK7,LDHA
GO:0051239	Regulation of multicellular organismal process	46	3227	0.41	1.54e-08	NGFR,MIF,TIMP1,CTSH,SERPINE1,VTN,GAPDH,ENO1,MMP8,APOA1,HSPB1,APOE,SERPINF1,THBS1,YWHAE,KLKB1,KNG1,LUM,SOD1,APP,CA2,PRDX2,GAA,F2,CLU,MET,PKM,SNCA,APOD,APOA4,NFE2L1,AGT,APOA2,GSTO1,HSP90AB1,PGK1,HSPA1B,HSPD1,LGMN,G6PD,YWHAZ,CST3,GSTP1,GPI,PARK7,VIM
GO:0044092	Negative regulation of molecular function	27	1163	0.62	1.60e-08	NGFR,TIMP1,GLA,SERPINE1,VTN,GAPDH,APOA1,CAT,HSPB1,APOE,SERPINF1,THBS1,YWHAE,KNG1,PRDX5,APP,PRDX2,MET,SNCA,HP,AGT,APOA2,GSTO1,CST3,GSTP1,PARK7,CRYAB
GO:0009719	Response to endogenous stimulus	30	1447	0.57	1.77e-08	NGFR,TIMP1,MMP2,CTSH,APOA1,CAT,SERPINF1,THBS1,SOD1,RPS27A,APP,CA2,HSP90B1,GLB1,EEF2,PKM,SNCA,CTSB,COL6A1,AGT,APOA2,COL2A1,HSPD1,GRB2,LGMN,GSTP1,IDH1,SLC2A1,LDHA,VIM
GO:0051156	Glucose 6-phosphate metabolic process	7	23	1.74	2.05e-08	PGD,TALDO1,NFE2L1,PGM2,G6PD,TKT,GPI
GO:0032101	Regulation of response to external stimulus	25	1013	0.65	2.49e-08	MIF,SERPINE1,VTN,MMP8,APOA1,HSPB1,APOE,SERPINF1,THBS1,KLKB1,KNG1,SOD1,APP,PRDX2,F2,MET,SNCA,APOD,NFE2L1,AGT,HSP90AB1,HSPD1,LGMN,GSTP1,PARK7
GO:0032269	Negative regulation of cellular protein metabolic process	25	1043	0.64	4.48e-08	NGFR,MIF,TIMP1,SERPINE1,VTN,GAPDH,HSPB1,APOE,SERPINF1,THBS1,YWHAE,KNG1,PRDX5,APP,F2,SNCA,AGT,HSP90AB1,YWHAB,HSPA1B,G6PD,CST3,GSTP1,PARK7,CRYAB
GO:0071310	Cellular response to organic substance	38	2369	0.46	4.95e-08	NGFR,MIF,TIMP1,MMP2,CTSH,SERPINE1,GAPDH,CAT,HSPB1,SERPINF1,THBS1,SOD1,RPS27A,APP,CA2,HSP90B1,EEF2,PKM,TALDO1,HSP90AA1,SNCA,CTSB,NFE2L1,COL6A1,AGT,GSTO1,HSP90AB1,HSPA1B,COL2A1,HSPD1,GRB2,LGMN,PSAP,YWHAZ,GSTP1,PARK7,HSPA8,VIM
GO:0019693	Ribose phosphate metabolic process	15	329	0.92	5.71e-08	ALDOC,GAPDH,TPI1,ENO1,PFKL,PKM,ENO3,PGAM1,PGK1,G6PD,ALDOA,TKT,GPI,ENO2,LDHA
GO:0023056	Positive regulation of signaling	33	1831	0.51	5.77e-08	NGFR,MIF,CTSH,VTN,GAPDH,MMP8,APOA1,CAT,APOE,THBS1,MAP2K2,YWHAE,SOD1,RPS27A,APP,CA2,PRDX2,GPR37,F2,CLU,MET,HSP90AA1,SNCA,AGT,GSTO1,HSP90AB1,YWHAB,HSPA1B,GRB2,LGMN,PSAP,YWHAZ,PARK7
GO:0032879	Regulation of localization	41	2740	0.43	5.93e-08	NGFR,MIF,TIMP1,CTSH,SERPINE1,VTN,GAPDH,CTSD,APOA1,HSPB1,APOE,SERPINF1,THBS1,MAP2K2,YWHAE,PFKL,SOD1,APP,CA2,HSPB4,F2,CLU,MET,HSP90AA1,SNCA,APOD,APOA4,AGT,APOA2,GSTO1,HSP90AB1,YWHAB,LGMN,G6PD,YWHAZ,GSTP1,GPI,SLC2A1,PARK7,HSPA8,CRYAB
GO:0048519	Negative regulation of biological process	60	5389	0.3	8.55e-08	NGFR,MIF,TIMP1,GLA,CTSH,SERPINE1,VTN,GAPDH,ENO1,MMP8,APOA1,CAT,TRAP1,HSPB1,APOE,SERPINF1,THBS1,MAP2K2,YWHAE,KLKB1,KNG1,PRDX5,PFKL,SOD1,RPS27A,APP,HSPB4,ALB,HSP90B1,PRDX2,GPR37,F2,CLU,MET,SNCA,APOD,HP,APOA4,NFE2L1,AGT,APOA2,GSTO1,HSP90AB1,YWHAB,PGK1,HSPA1B,COL2A1,HSPD1,GRB2,LGMN,G6PD,PSAP,YWHAZ,CST3,GSTP1,FBP1,PARK7,HSPA8,CRYAB,VIM
GO:0014070	Response to organic cyclic compound	23	911	0.66	9.19e-08	CAT,SERPINF1,THBS1,LUM,SOD1,APP,CA2,HSP90B1,GLB1,EEF2,SNCA,APOA4,NFE2L1,AGT,APOA2,HSP90AB1,HSPD1,G6PD,CST3,GSTP1,IDH1,CRYAB,LDHA
GO:0006740	NADPH regeneration	6	15	1.86	1.03e-07	PGD,TALDO1,PGM2,G6PD,IDH1,TKT
GO:0006739	NADP metabolic process	7	31	1.61	1.14e-07	PRDX5,PGD,TALDO1,PGM2,G6PD,IDH1,TKT
GO:0031647	Regulation of protein stability	14	293	0.94	1.19e-07	CTSH,GAPDH,APOA1,HSPB4,CLU,HSP90AA1,SNCA,APOA2,HSP90AB1,HSPA1B,HSPD1,PARK7,HSPA8,CRYAB
GO:0051336	Regulation of hydrolase activity	27	1284	0.58	1.23e-07	NGFR,TIMP1,CTSH,SERPINE1,VTN,GAPDH,CTSD,APOA1,SERPINF1,THBS1,YWHAE,KNG1,PRDX5,SOD1,APP,HSP90B1,SNCA,APOA4,AGT,APOA2,HSP90AB1,HSPD1,LGMN,PSAP,CST3,PARK7,CRYAB
GO:0050727	Regulation of inflammatory response	15	351	0.89	1.26e-07	SERPINE1,MMP8,APOA1,APOE,SERPINF1,KLKB1,SOD1,F2,SNCA,APOD,NFE2L1,AGT,HSPD1,GSTP1,PARK7
GO:0048523	Negative regulation of cellular process	56	4874	0.32	1.63e-07	NGFR,MIF,TIMP1,GLA,CTSH,SERPINE1,VTN,GAPDH,ENO1,APOA1,CAT,TRAP1,HSPB1,APOE,SERPINF1,THBS1,YWHAE,KNG1,PRDX5,PFKL,SOD1,RPS27A,APP,HSPB4,ALB,HSP90B1,PRDX2,GPR37,F2,CLU,MET,SNCA,APOD,HP,APOA4,NFE2L1,AGT,APOA2,GSTO1,HSP90AB1,YWHAB,HSPA1B,COL2A1,HSPD1,GRB2,LGMN,G6PD,PSAP,YWHAZ,CST3,GSTP1,FBP1,PARK7,HSPA8,CRYAB,VIM
GO:1903428	Positive regulation of reactive oxygen species biosynthetic process	8	56	1.41	1.78e-07	MMP8,APP,CLU,HBB,HSP90AA1,AGT,HSP90AB1,PARK7
GO:0010647	Positive regulation of cell communication	32	1823	0.5	2.03e-07	NGFR,MIF,CTSH,VTN,GAPDH,MMP8,APOA1,CAT,APOE,THBS1,MAP2K2,YWHAE,SOD1,RPS27A,APP,CA2,PRDX2,GPR37,F2,CLU,MET,HSP90AA1,AGT,GSTO1,HSP90AB1,YWHAB,HSPA1B,GRB2,LGMN,PSAP,YWHAZ,PARK7
GO:0009987	Cellular process	105	15024	0.1	2.19e-07	NGFR,MIF,TIMP1,GLA,MMP2,CTSH,SERPINE1,VTN,ALDOC,MANBA,GAPDH,TPI1,ENO1,CTSD,MMP8,APOA1,CAT,TRAP1,HSPB1,HBA2,APOE,SERPINF1,THBS1,ALDH2,PRDX1,MAP2K2,YWHAE,CRYGD,KLKB1,KNG1,PRDX5,LUM,HEXA,PFKL,SOD1,PGD,RPS27A,APP,CA2,ALB,HSPA4L,HSP90B1,PRDX2,HSPA4,GAA,GPR37,GLB1,EEF2,F2,CLU,MET,PKM,TALDO1,ENO3,MDH2,HBB,HSP90AA1,SNCA,PRDX6,APOD,CTSB,ALDH9A1,HP,APOA4,NFE2L1,COL6A1,AGT,APOA2,GSTO1,COL11A1,PGAM1,HSP90AB1…
GO:0009892	Negative regulation of metabolic process	43	3124	0.4	2.26e-07	NGFR,MIF,TIMP1,GLA,SERPINE1,VTN,GAPDH,ENO1,MMP8,APOA1,TRAP1,HSPB1,APOE,SERPINF1,THBS1,MAP2K2,YWHAE,KNG1,PRDX5,SOD1,RPS27A,APP,F2,CLU,MET,SNCA,APOD,HP,NFE2L1,AGT,APOA2,HSP90AB1,YWHAB,HSPA1B,HSPD1,LGMN,G6PD,CST3,GSTP1,FBP1,PARK7,HSPA8,CRYAB
GO:0051241	Negative regulation of multicellular organismal process	26	1231	0.58	2.32e-07	NGFR,TIMP1,SERPINE1,VTN,MMP8,APOA1,APOE,SERPINF1,THBS1,KLKB1,KNG1,SOD1,APP,PRDX2,F2,APOD,APOA4,AGT,APOA2,HSP90AB1,PGK1,LGMN,G6PD,CST3,GSTP1,VIM
GO:0045428	Regulation of nitric oxide biosynthetic process	8	61	1.38	3.19e-07	GLA,MMP8,APP,CLU,HBB,HSP90AA1,AGT,HSP90AB1
GO:0048522	Positive regulation of cellular process	60	5579	0.29	3.30e-07	NGFR,MIF,TIMP1,MMP2,CTSH,SERPINE1,VTN,GAPDH,ENO1,CTSD,MMP8,APOA1,CAT,HSPB1,HBA2,APOE,SERPINF1,THBS1,MAP2K2,YWHAE,KLKB1,KNG1,LUM,SOD1,RPS27A,APP,CA2,PRDX2,GPR37,EEF2,F2,CLU,MET,HBB,HSP90AA1,SNCA,PRDX6,HP,APOA4,NFE2L1,AGT,APOA2,GSTO1,HSP90AB1,YWHAB,PGK1,HSPA1B,HSPD1,GRB2,LGMN,G6PD,PSAP,YWHAZ,CST3,GSTP1,GPI,PARK7,HSPA8,LDHA,VIM
GO:0048583	Regulation of response to stimulus	50	4114	0.34	3.63e-07	NGFR,MIF,TIMP1,CTSH,SERPINE1,VTN,ENO1,MMP8,APOA1,CAT,TRAP1,HSPB1,APOE,SERPINF1,THBS1,PRDX1,MAP2K2,YWHAE,KLKB1,KNG1,SOD1,RPS27A,APP,PRDX2,GPR37,F2,CLU,MET,HSP90AA1,SNCA,APOD,NFE2L1,AGT,APOA2,GSTO1,HSP90AB1,YWHAB,HSPA1B,COL2A1,HSPD1,GRB2,LGMN,G6PD,PSAP,YWHAZ,GSTP1,FBP1,PARK7,HSPA8,CRYAB
GO:0031323	Regulation of cellular metabolic process	64	6239	0.27	3.86e-07	NGFR,MIF,TIMP1,GLA,CTSH,SERPINE1,VTN,GAPDH,ENO1,CTSD,MMP8,APOA1,CAT,TRAP1,HSPB1,APOE,SERPINF1,THBS1,PRDX1,MAP2K2,YWHAE,KLKB1,KNG1,PRDX5,LUM,SOD1,RPS27A,APP,HSP90B1,PRDX2,GPR37,EEF2,F2,CLU,MET,HBB,HSP90AA1,SNCA,PRDX6,APOD,HP,APOA4,NFE2L1,AGT,APOA2,PGAM1,HSP90AB1,YWHAB,PGK1,HSPA1B,HSPD1,GRB2,LGMN,G6PD,PSAP,YWHAZ,CST3,GSTP1,IDH1,FBP1,PARK7,HSPA8,CRYAB,VIM
GO:0001817	Regulation of cytokine production	20	742	0.69	4.13e-07	MIF,SERPINE1,GAPDH,MMP8,APOA1,HSPB1,THBS1,LUM,SOD1,APP,F2,CLU,APOD,AGT,APOA2,HSP90AB1,HSPA1B,HSPD1,GSTP1,PARK7
GO:0051049	Regulation of transport	31	1776	0.5	4.23e-07	MIF,SERPINE1,VTN,GAPDH,APOA1,APOE,THBS1,MAP2K2,YWHAE,PFKL,SOD1,APP,CA2,HSPB4,F2,CLU,SNCA,APOD,APOA4,AGT,APOA2,GSTO1,HSP90AB1,YWHAB,G6PD,YWHAZ,GPI,SLC2A1,PARK7,HSPA8,CRYAB
GO:0009968	Negative regulation of signal transduction	26	1271	0.57	4.27e-07	NGFR,MIF,SERPINE1,ENO1,APOA1,TRAP1,HSPB1,APOE,THBS1,RPS27A,APP,PRDX2,CLU,MET,SNCA,APOD,AGT,GSTO1,YWHAB,HSPA1B,COL2A1,GRB2,LGMN,GSTP1,FBP1,PARK7
GO:0048513	Animal organ development	43	3197	0.39	4.35e-07	NGFR,CRYBB1,TIMP1,MMP2,CTSH,SERPINE1,VTN,APOA1,CAT,SERPINF1,YWHAE,CRYGD,LUM,SOD1,APP,CA2,PRDX2,GAA,EEF2,MET,PKM,APOD,CTSB,NFE2L1,COL6A1,AGT,APOA2,COL11A1,HSP90AB1,COL2A1,GRB2,G6PD,PSAP,YWHAZ,CRYBB2,CST3,GSTP1,IDH1,SLC2A1,SEPP1,CRYAB,LDHA,VIM
GO:0007568	Aging	13	274	0.93	4.67e-07	MIF,TIMP1,SERPINE1,CAT,SERPINF1,SOD1,APP,EEF2,ENO3,APOD,AGT,GRB2,CRYAB
GO:0034614	Cellular response to reactive oxygen species	10	133	1.13	4.75e-07	MMP2,PRDX1,CRYGD,PRDX5,SOD1,PRDX2,APOA4,SOD3,CST3,PARK7
GO:0010648	Negative regulation of cell communication	27	1382	0.55	5.18e-07	NGFR,MIF,SERPINE1,ENO1,APOA1,TRAP1,HSPB1,APOE,THBS1,PFKL,RPS27A,APP,PRDX2,CLU,MET,SNCA,APOD,AGT,GSTO1,YWHAB,HSPA1B,COL2A1,GRB2,LGMN,GSTP1,FBP1,PARK7
GO:0023057	Negative regulation of signaling	27	1385	0.55	5.39e-07	NGFR,MIF,SERPINE1,ENO1,APOA1,TRAP1,HSPB1,APOE,THBS1,PFKL,RPS27A,APP,PRDX2,CLU,MET,SNCA,APOD,AGT,GSTO1,YWHAB,HSPA1B,COL2A1,GRB2,LGMN,GSTP1,FBP1,PARK7
GO:0051050	Positive regulation of transport	22	923	0.64	5.42e-07	MIF,SERPINE1,VTN,GAPDH,APOA1,APOE,YWHAE,SOD1,APP,CA2,F2,CLU,SNCA,AGT,APOA2,GSTO1,HSP90AB1,YWHAB,G6PD,YWHAZ,GPI,PARK7
GO:1903201	Regulation of oxidative stress-induced cell death	8	67	1.34	5.79e-07	TRAP1,HSPB1,SOD1,APP,GPR37,MET,PSAP,PARK7
GO:0048584	Positive regulation of response to stimulus	35	2257	0.45	6.24e-07	NGFR,MIF,CTSH,SERPINE1,VTN,MMP8,APOA1,CAT,HSPB1,APOE,THBS1,MAP2K2,YWHAE,KLKB1,SOD1,RPS27A,APP,PRDX2,GPR37,F2,CLU,MET,HSP90AA1,SNCA,AGT,GSTO1,HSP90AB1,YWHAB,HSPA1B,HSPD1,GRB2,LGMN,PSAP,YWHAZ,PARK7
GO:0010873	Positive regulation of cholesterol esterification	5	9	2.0	6.34e-07	APOA1,APOE,APOA4,AGT,APOA2
GO:0010646	Regulation of cell communication	45	3514	0.37	6.86e-07	NGFR,MIF,TIMP1,CTSH,SERPINE1,VTN,GAPDH,ENO1,MMP8,APOA1,CAT,TRAP1,HSPB1,APOE,THBS1,PRDX1,MAP2K2,YWHAE,PFKL,SOD1,RPS27A,APP,CA2,PRDX2,GPR37,F2,CLU,MET,HSP90AA1,SNCA,APOD,AGT,GSTO1,HSP90AB1,YWHAB,HSPA1B,COL2A1,GRB2,LGMN,PSAP,YWHAZ,GSTP1,FBP1,SLC2A1,PARK7
GO:2001234	Negative regulation of apoptotic signaling pathway	12	232	0.97	7.07e-07	MIF,SERPINE1,ENO1,TRAP1,HSPB1,THBS1,PRDX2,CLU,HSPA1B,COL2A1,GSTP1,PARK7
GO:0050821	Protein stabilization	11	186	1.03	8.11e-07	GAPDH,APOA1,HSPB4,CLU,HSP90AA1,APOA2,HSP90AB1,HSPA1B,HSPD1,PARK7,CRYAB
GO:0045429	Positive regulation of nitric oxide biosynthetic process	7	44	1.46	8.31e-07	MMP8,APP,CLU,HBB,HSP90AA1,AGT,HSP90AB1
GO:0042325	Regulation of phosphorylation	29	1626	0.51	8.77e-07	MIF,VTN,MMP8,APOA1,HSPB1,APOE,THBS1,PRDX1,MAP2K2,SOD1,RPS27A,APP,PRDX2,GPR37,F2,CLU,MET,HSP90AA1,SNCA,AGT,PGAM1,HSP90AB1,PGK1,GRB2,PSAP,YWHAZ,GSTP1,FBP1,PARK7
GO:0035966	Response to topologically incorrect protein	11	188	1.03	8.86e-07	HSPB1,THBS1,HSPA4L,HSP90B1,HSPA4,CLU,HSP90AA1,HSP90AB1,HSPA1B,HSPD1,HSPA8
GO:1902533	Positive regulation of intracellular signal transduction	23	1041	0.6	8.86e-07	MIF,MMP8,APOA1,CAT,APOE,THBS1,MAP2K2,SOD1,RPS27A,APP,PRDX2,GPR37,F2,CLU,MET,HSP90AA1,AGT,GSTO1,HSP90AB1,HSPA1B,GRB2,PSAP,PARK7
GO:0044093	Positive regulation of molecular function	31	1842	0.48	8.92e-07	NGFR,MIF,CTSH,VTN,CTSD,MMP8,APOA1,CAT,APOE,THBS1,MAP2K2,SOD1,RPS27A,APP,PRDX2,F2,CLU,MET,HSP90AA1,SNCA,APOA4,AGT,APOA2,GSTO1,HSP90AB1,YWHAB,HSPA1B,HSPD1,LGMN,PSAP,PARK7
GO:0023051	Regulation of signaling	45	3553	0.36	9.28e-07	NGFR,MIF,TIMP1,CTSH,SERPINE1,VTN,GAPDH,ENO1,MMP8,APOA1,CAT,TRAP1,HSPB1,APOE,THBS1,PRDX1,MAP2K2,YWHAE,PFKL,SOD1,RPS27A,APP,CA2,PRDX2,GPR37,F2,CLU,MET,HSP90AA1,SNCA,APOD,AGT,GSTO1,HSP90AB1,YWHAB,HSPA1B,COL2A1,GRB2,LGMN,PSAP,YWHAZ,GSTP1,FBP1,SLC2A1,PARK7
GO:0032270	Positive regulation of cellular protein metabolic process	29	1635	0.51	9.58e-07	NGFR,MIF,CTSH,VTN,ENO1,CTSD,MMP8,APOE,THBS1,MAP2K2,KLKB1,SOD1,RPS27A,APP,PRDX2,GPR37,EEF2,F2,CLU,HSP90AA1,SNCA,AGT,HSP90AB1,HSPA1B,HSPD1,LGMN,PSAP,PARK7,VIM
GO:2000116	Regulation of cysteine-type endopeptidase activity	12	240	0.96	9.59e-07	NGFR,CTSH,CTSD,THBS1,YWHAE,PRDX5,APP,SNCA,HSPD1,LGMN,PARK7,CRYAB
GO:0009058	Biosynthetic process	39	2788	0.4	9.95e-07	MIF,ALDOC,GAPDH,TPI1,ENO1,APOA1,APOE,LUM,HEXA,SOD1,PGD,RPS27A,GPR37,EEF2,PKM,TALDO1,ENO3,MDH2,HSP90AA1,SNCA,ALDH9A1,APOA4,NFE2L1,APOA2,GSTO1,PGAM1,HSP90AB1,AKR1A1,PGK1,PGM2,G6PD,ALDOA,GSTP1,TKT,GPI,FBP1,SLC2A1,PARK7,ENO2
GO:0009967	Positive regulation of signal transduction	29	1654	0.5	1.21e-06	NGFR,MIF,CTSH,VTN,MMP8,APOA1,CAT,APOE,THBS1,MAP2K2,YWHAE,SOD1,RPS27A,APP,PRDX2,GPR37,F2,CLU,MET,HSP90AA1,AGT,GSTO1,HSP90AB1,YWHAB,HSPA1B,GRB2,PSAP,YWHAZ,PARK7
GO:0048518	Positive regulation of biological process	62	6112	0.26	1.29e-06	NGFR,MIF,TIMP1,MMP2,CTSH,SERPINE1,VTN,GAPDH,ENO1,CTSD,MMP8,APOA1,CAT,HSPB1,HBA2,APOE,SERPINF1,THBS1,MAP2K2,YWHAE,KLKB1,KNG1,PRDX5,LUM,SOD1,RPS27A,APP,CA2,PRDX2,GPR37,EEF2,F2,CLU,MET,PKM,HBB,HSP90AA1,SNCA,PRDX6,HP,APOA4,NFE2L1,AGT,APOA2,GSTO1,HSP90AB1,YWHAB,PGK1,HSPA1B,HSPD1,GRB2,LGMN,G6PD,PSAP,YWHAZ,CST3,GSTP1,GPI,PARK7,HSPA8,LDHA,VIM
GO:0032102	Negative regulation of response to external stimulus	14	367	0.84	1.46e-06	MIF,SERPINE1,VTN,APOA1,APOE,SERPINF1,THBS1,KLKB1,KNG1,SOD1,PRDX2,F2,APOD,GSTP1
GO:0009966	Regulation of signal transduction	41	3107	0.38	1.81e-06	NGFR,MIF,TIMP1,CTSH,SERPINE1,VTN,ENO1,MMP8,APOA1,CAT,TRAP1,HSPB1,APOE,THBS1,PRDX1,MAP2K2,YWHAE,SOD1,RPS27A,APP,PRDX2,GPR37,F2,CLU,MET,HSP90AA1,SNCA,APOD,AGT,GSTO1,HSP90AB1,YWHAB,HSPA1B,COL2A1,GRB2,LGMN,PSAP,YWHAZ,GSTP1,FBP1,PARK7
GO:0030193	Regulation of blood coagulation	8	80	1.26	1.85e-06	SERPINE1,VTN,APOE,THBS1,KLKB1,KNG1,PRDX2,F2
GO:0043065	Positive regulation of apoptotic process	18	660	0.69	1.87e-06	NGFR,CTSH,GAPDH,CTSD,THBS1,YWHAE,KNG1,SOD1,RPS27A,APP,CLU,SNCA,AGT,YWHAB,HSPD1,YWHAZ,PARK7,LDHA
GO:1901576	Organic substance biosynthetic process	38	2734	0.4	1.90e-06	MIF,ALDOC,GAPDH,TPI1,ENO1,APOA1,APOE,LUM,HEXA,PGD,RPS27A,GPR37,EEF2,PKM,TALDO1,ENO3,MDH2,HSP90AA1,SNCA,ALDH9A1,APOA4,NFE2L1,APOA2,GSTO1,PGAM1,HSP90AB1,AKR1A1,PGK1,PGM2,G6PD,ALDOA,GSTP1,TKT,GPI,FBP1,SLC2A1,PARK7,ENO2
GO:1902531	Regulation of intracellular signal transduction	30	1807	0.48	2.05e-06	MIF,ENO1,MMP8,APOA1,CAT,TRAP1,HSPB1,APOE,THBS1,PRDX1,MAP2K2,SOD1,RPS27A,APP,PRDX2,GPR37,F2,CLU,MET,HSP90AA1,AGT,GSTO1,HSP90AB1,HSPA1B,GRB2,PSAP,YWHAZ,GSTP1,FBP1,PARK7
GO:0031324	Negative regulation of cellular metabolic process	37	2630	0.41	2.23e-06	NGFR,MIF,TIMP1,GLA,SERPINE1,VTN,GAPDH,ENO1,TRAP1,HSPB1,APOE,SERPINF1,THBS1,YWHAE,KNG1,PRDX5,RPS27A,APP,F2,CLU,MET,SNCA,APOD,HP,NFE2L1,AGT,HSP90AB1,YWHAB,HSPA1B,HSPD1,G6PD,CST3,GSTP1,FBP1,PARK7,HSPA8,CRYAB
GO:0006098	Pentose-phosphate shunt	5	13	1.84	2.29e-06	PGD,TALDO1,PGM2,G6PD,TKT
GO:0019430	Removal of superoxide radicals	5	13	1.84	2.29e-06	PRDX1,SOD1,PRDX2,APOA4,SOD3
GO:1902947	Regulation of tau-protein kinase activity	5	13	1.84	2.29e-06	APOE,APP,CLU,HSP90AA1,HSP90AB1
GO:0031325	Positive regulation of cellular metabolic process	43	3413	0.36	2.47e-06	NGFR,MIF,CTSH,SERPINE1,VTN,ENO1,CTSD,MMP8,APOA1,APOE,THBS1,MAP2K2,KLKB1,LUM,SOD1,RPS27A,APP,PRDX2,GPR37,EEF2,F2,CLU,MET,HBB,HSP90AA1,SNCA,PRDX6,APOA4,NFE2L1,AGT,APOA2,HSP90AB1,PGK1,HSPA1B,HSPD1,GRB2,LGMN,PSAP,CST3,GSTP1,PARK7,HSPA8,VIM
GO:0034369	Plasma lipoprotein particle remodeling	6	30	1.56	2.47e-06	APOA1,APOE,ALB,APOA4,AGT,APOA2
GO:0006066	Alcohol metabolic process	13	324	0.86	2.49e-06	TPI1,APOA1,CAT,APOE,ALDH2,APP,APOA4,NFE2L1,APOA2,AKR1A1,G6PD,IDH1,PARK7
GO:0006457	Protein folding	11	213	0.97	2.55e-06	TRAP1,HSPB1,HSPA4L,HSP90B1,CLU,HSP90AA1,HSP90AB1,HSPA1B,HSPD1,HSPA8,CRYAB
GO:0006986	Response to unfolded protein	10	166	1.04	2.75e-06	HSPB1,THBS1,HSPA4L,HSP90B1,HSPA4,HSP90AA1,HSP90AB1,HSPA1B,HSPD1,HSPA8
GO:0006081	Cellular aldehyde metabolic process	7	55	1.36	2.80e-06	TPI1,TALDO1,ALDH9A1,AKR1A1,IDH1,TKT,PARK7
GO:0043281	Regulation of cysteine-type endopeptidase activity involved in apoptotic process	11	216	0.97	2.87e-06	NGFR,CTSH,CTSD,THBS1,YWHAE,PRDX5,APP,SNCA,HSPD1,PARK7,CRYAB
GO:0001819	Positive regulation of cytokine production	15	461	0.77	2.97e-06	MIF,SERPINE1,GAPDH,MMP8,HSPB1,THBS1,LUM,SOD1,APP,CLU,AGT,APOA2,HSPA1B,HSPD1,PARK7
GO:0009605	Response to external stimulus	34	2310	0.43	3.17e-06	NGFR,MIF,SERPINE1,GAPDH,ENO1,APOA1,CAT,HSPB1,APOE,THBS1,PRDX1,KNG1,APP,ALB,PRDX2,EEF2,F2,CLU,MET,PKM,SNCA,HP,APOA4,AGT,COL11A1,HSPD1,GRB2,G6PD,CST3,GSTP1,SLC2A1,HSPA8,LDHA,VIM
GO:0048731	System development	50	4426	0.31	3.23e-06	NGFR,CRYBB1,TIMP1,MMP2,CTSH,SERPINE1,VTN,APOA1,CAT,APOE,SERPINF1,THBS1,PRDX1,YWHAE,CRYGD,LUM,SOD1,APP,CA2,PRDX2,GAA,EEF2,F2,CLU,MET,PKM,HSP90AA1,APOD,CTSB,NFE2L1,COL6A1,AGT,APOA2,COL11A1,HSP90AB1,COL2A1,HSPD1,GRB2,G6PD,PSAP,YWHAZ,CRYBB2,CST3,GSTP1,IDH1,SLC2A1,SEPP1,CRYAB,LDHA,VIM
GO:0019322	Pentose biosynthetic process	4	4	2.26	3.39e-06	PGD,TALDO1,G6PD,TKT
GO:2000378	Negative regulation of reactive oxygen species metabolic process	7	57	1.35	3.39e-06	GLA,TRAP1,HP,HSPD1,G6PD,PARK7,CRYAB
GO:0031399	Regulation of protein modification process	30	1870	0.46	3.85e-06	MIF,VTN,MMP8,APOA1,HSPB1,APOE,THBS1,PRDX1,MAP2K2,YWHAE,SOD1,RPS27A,APP,HSP90B1,PRDX2,GPR37,F2,CLU,HSP90AA1,SNCA,AGT,HSP90AB1,YWHAB,HSPA1B,GRB2,G6PD,PSAP,YWHAZ,GSTP1,PARK7
GO:0009893	Positive regulation of metabolic process	46	3893	0.33	4.11e-06	NGFR,MIF,CTSH,SERPINE1,VTN,GAPDH,ENO1,CTSD,MMP8,APOA1,HSPB1,APOE,THBS1,MAP2K2,KLKB1,PRDX5,LUM,SOD1,RPS27A,APP,PRDX2,GPR37,EEF2,F2,CLU,MET,HBB,HSP90AA1,SNCA,PRDX6,APOA4,NFE2L1,AGT,APOA2,HSP90AB1,PGK1,HSPA1B,HSPD1,GRB2,LGMN,PSAP,CST3,GSTP1,PARK7,HSPA8,VIM
GO:0001666	Response to hypoxia	13	342	0.84	4.23e-06	MMP2,CAT,THBS1,RPS27A,HSP90B1,PKM,PGK1,SOD3,HSPD1,CST3,SLC2A1,CRYAB,LDHA
GO:0051171	Regulation of nitrogen compound metabolic process	59	5836	0.26	4.23e-06	NGFR,MIF,TIMP1,GLA,CTSH,SERPINE1,VTN,GAPDH,ENO1,CTSD,MMP8,APOA1,CAT,TRAP1,HSPB1,APOE,SERPINF1,THBS1,PRDX1,MAP2K2,YWHAE,KLKB1,KNG1,PRDX5,LUM,SOD1,RPS27A,APP,HSP90B1,PRDX2,GPR37,EEF2,F2,CLU,MET,HBB,HSP90AA1,SNCA,PRDX6,APOD,NFE2L1,AGT,PGAM1,HSP90AB1,YWHAB,HSPA1B,HSPD1,GRB2,LGMN,G6PD,PSAP,YWHAZ,CST3,GSTP1,FBP1,PARK7,HSPA8,CRYAB,VIM
GO:1902652	Secondary alcohol metabolic process	9	132	1.09	4.56e-06	APOA1,CAT,APOE,APP,APOA4,NFE2L1,APOA2,G6PD,IDH1
GO:2001235	Positive regulation of apoptotic signaling pathway	10	180	1.0	5.22e-06	NGFR,CTSH,THBS1,YWHAE,SOD1,CLU,AGT,YWHAB,YWHAZ,PARK7
GO:0080090	Regulation of primary metabolic process	60	6032	0.26	5.27e-06	NGFR,MIF,TIMP1,CTSH,SERPINE1,VTN,GAPDH,ENO1,CTSD,MMP8,APOA1,CAT,TRAP1,HSPB1,APOE,SERPINF1,THBS1,PRDX1,MAP2K2,YWHAE,KLKB1,KNG1,PRDX5,LUM,SOD1,RPS27A,APP,HSP90B1,PRDX2,GPR37,EEF2,F2,CLU,MET,HSP90AA1,SNCA,PRDX6,APOD,APOA4,NFE2L1,AGT,APOA2,PGAM1,HSP90AB1,YWHAB,HSPA1B,HSPD1,GRB2,LGMN,G6PD,PSAP,YWHAZ,CST3,GSTP1,IDH1,FBP1,PARK7,HSPA8,CRYAB,VIM
GO:0019725	Cellular homeostasis	20	895	0.61	6.00e-06	NGFR,APOE,SERPINF1,PRDX1,YWHAE,KNG1,PRDX5,SOD1,APP,CA2,HSP90B1,PRDX2,GAA,F2,SNCA,PRDX6,NFE2L1,AGT,GSTO1,ALDOA
GO:0043691	Reverse cholesterol transport	5	17	1.73	6.02e-06	APOA1,APOE,CLU,APOA4,APOA2
GO:1903206	Negative regulation of hydrogen peroxide-induced cell death	5	17	1.73	6.02e-06	TRAP1,GPR37,MET,PSAP,PARK7
GO:0010243	Response to organonitrogen compound	21	987	0.59	6.04e-06	NGFR,TIMP1,MMP2,CAT,SOD1,APP,CA2,HSP90B1,EEF2,PKM,SNCA,COL6A1,AGT,HSP90AB1,HSPD1,GRB2,LGMN,GSTP1,SLC2A1,LDHA,VIM
GO:0016310	Phosphorylation	24	1275	0.53	6.05e-06	CTSH,ALDOC,GAPDH,TPI1,ENO1,MAP2K2,YWHAE,PFKL,RPS27A,APP,MET,PKM,ENO3,AGT,PGAM1,YWHAB,PGK1,GRB2,ALDOA,YWHAZ,GPI,CRYAB,ENO2,LDHA
GO:0006898	Receptor-mediated endocytosis	10	184	0.99	6.11e-06	APOA1,HBA2,APOE,ALB,HSP90B1,HBB,HSP90AA1,SNCA,HP,GRB2
GO:0009117	Nucleotide metabolic process	14	422	0.78	6.19e-06	ALDOC,GAPDH,TPI1,ENO1,PFKL,PKM,ENO3,PGAM1,PGK1,ALDOA,GPI,PARK7,ENO2,LDHA
GO:0043085	Positive regulation of catalytic activity	26	1489	0.5	6.80e-06	NGFR,MIF,CTSH,CTSD,APOA1,APOE,THBS1,MAP2K2,SOD1,RPS27A,APP,PRDX2,F2,CLU,MET,HSP90AA1,SNCA,APOA4,AGT,APOA2,HSP90AB1,YWHAB,HSPD1,LGMN,PSAP,PARK7
GO:0019538	Protein metabolic process	48	4251	0.31	6.85e-06	NGFR,TIMP1,MMP2,CTSH,MANBA,GAPDH,CTSD,MMP8,APOA1,CAT,APOE,THBS1,MAP2K2,YWHAE,KLKB1,KNG1,HEXA,RPS27A,APP,ALB,HSP90B1,EEF2,F2,CLU,MET,MDH2,HSP90AA1,SNCA,CTSB,HP,APOA4,NFE2L1,AGT,APOA2,COL11A1,YWHAB,PGK1,COL2A1,HSPD1,GRB2,LGMN,PSAP,YWHAZ,CST3,MAN2B1,PARK7,HSPA8,CRYAB
GO:0051128	Regulation of cellular component organization	34	2402	0.41	7.25e-06	NGFR,SERPINE1,VTN,ENO1,APOA1,APOE,SERPINF1,THBS1,MAP2K2,YWHAE,APP,F2,CLU,MET,ENO3,HSP90AA1,SNCA,APOD,APOA4,NFE2L1,AGT,APOA2,YWHAB,HSPA1B,GRB2,G6PD,YWHAZ,CST3,FBP1,PARK7,HSPA8,CRYAB,ENO2,VIM
GO:0034375	High-density lipoprotein particle remodeling	5	18	1.7	7.26e-06	APOA1,APOE,ALB,APOA4,APOA2
GO:0032501	Multicellular organismal process	65	6933	0.23	7.91e-06	NGFR,CRYBB1,TIMP1,MMP2,CTSH,SERPINE1,VTN,TPI1,MMP8,APOA1,CAT,HSPB1,APOE,SERPINF1,THBS1,PRDX1,YWHAE,CRYGD,KLKB1,KNG1,PRDX5,LUM,SOD1,APP,CA2,HSPB4,ALB,PRDX2,GAA,EEF2,F2,CLU,MET,PKM,HBB,HSP90AA1,APOD,CTSB,APOA4,NFE2L1,COL6A1,AGT,APOA2,COL11A1,HSP90AB1,HBD,COL2A1,HSPD1,GRB2,LGMN,G6PD,PSAP,ALDOA,YWHAZ,CRYBB2,CST3,GSTP1,IDH1,MAN2B1,SLC2A1,PARK7,SEPP1,CRYAB,LDHA,VIM
GO:0010038	Response to metal ion	13	367	0.81	8.47e-06	CAT,SERPINF1,THBS1,SOD1,APP,CA2,SNCA,NFE2L1,SOD3,LGMN,G6PD,FBP1,PARK7
GO:0019222	Regulation of metabolic process	65	6948	0.23	8.59e-06	NGFR,MIF,TIMP1,GLA,CTSH,SERPINE1,VTN,GAPDH,ENO1,CTSD,MMP8,APOA1,CAT,TRAP1,HSPB1,APOE,SERPINF1,THBS1,PRDX1,MAP2K2,YWHAE,KLKB1,KNG1,PRDX5,LUM,SOD1,RPS27A,APP,HSP90B1,PRDX2,GPR37,EEF2,F2,CLU,MET,HBB,HSP90AA1,SNCA,PRDX6,APOD,HP,APOA4,NFE2L1,AGT,APOA2,PGAM1,HSP90AB1,YWHAB,PGK1,HSPA1B,COL2A1,HSPD1,GRB2,LGMN,G6PD,PSAP,YWHAZ,CST3,GSTP1,IDH1,FBP1,PARK7,HSPA8,CRYAB,VIM
GO:0006954	Inflammatory response	15	515	0.72	1.03e-05	MIF,TIMP1,THBS1,KLKB1,KNG1,PRDX5,APP,PRDX2,F2,CLU,SNCA,HP,NFE2L1,APOA2,PARK7
GO:0046688	Response to copper ion	6	42	1.41	1.21e-05	SOD1,APP,SNCA,NFE2L1,SOD3,PARK7
GO:0009888	Tissue development	28	1760	0.46	1.26e-05	NGFR,TIMP1,MMP2,CTSH,VTN,ALDOC,MMP8,CAT,CRYGD,LUM,SOD1,CA2,GAA,EEF2,MET,PKM,ENO3,APOD,CTSB,COL6A1,AGT,COL11A1,PGK1,COL2A1,GRB2,PSAP,CST3,VIM
GO:0033993	Response to lipid	19	858	0.6	1.35e-05	CTSH,SERPINE1,CAT,SERPINF1,THBS1,CA2,PRDX2,GLB1,EEF2,SNCA,NFE2L1,AGT,APOA2,HSPD1,CST3,GSTP1,IDH1,CRYAB,VIM
GO:0048856	Anatomical structure development	55	5402	0.27	1.35e-05	NGFR,CRYBB1,TIMP1,MMP2,CTSH,SERPINE1,VTN,ALDOC,TPI1,MMP8,APOA1,CAT,APOE,SERPINF1,THBS1,PRDX1,YWHAE,CRYGD,LUM,SOD1,APP,CA2,PRDX2,GAA,EEF2,F2,CLU,MET,PKM,ENO3,HSP90AA1,APOD,CTSB,NFE2L1,COL6A1,AGT,APOA2,COL11A1,HSP90AB1,PGK1,COL2A1,HSPD1,GRB2,G6PD,PSAP,YWHAZ,CRYBB2,CST3,GSTP1,IDH1,SLC2A1,SEPP1,CRYAB,LDHA,VIM
GO:0051131	Chaperone-mediated protein complex assembly	5	21	1.63	1.35e-05	HSPA4,CLU,HSP90AA1,HSP90AB1,HSPD1
GO:1902949	Positive regulation of tau-protein kinase activity	4	7	2.02	1.35e-05	APP,CLU,HSP90AA1,HSP90AB1
GO:0051240	Positive regulation of multicellular organismal process	28	1770	0.46	1.39e-05	NGFR,MIF,CTSH,SERPINE1,GAPDH,ENO1,MMP8,HSPB1,APOE,SERPINF1,THBS1,LUM,SOD1,APP,CA2,PRDX2,F2,CLU,MET,PKM,AGT,APOA2,GSTO1,HSPA1B,HSPD1,LGMN,GPI,PARK7
GO:0051341	Regulation of oxidoreductase activity	8	111	1.12	1.46e-05	GLA,APOE,PRDX5,HSP90AA1,SNCA,HP,AGT,PARK7
GO:0001932	Regulation of protein phosphorylation	25	1459	0.49	1.64e-05	MIF,VTN,MMP8,APOA1,HSPB1,APOE,THBS1,PRDX1,MAP2K2,SOD1,RPS27A,APP,PRDX2,GPR37,F2,CLU,HSP90AA1,SNCA,AGT,HSP90AB1,GRB2,PSAP,YWHAZ,GSTP1,PARK7
GO:0044419	Interspecies interaction between organisms	29	1899	0.44	1.64e-05	MIF,SERPINE1,GAPDH,ENO1,HSPB1,APOE,PRDX1,YWHAE,KNG1,RPS27A,APP,PRDX2,F2,CLU,MET,HSP90AA1,SNCA,CTSB,HP,APOA4,APOA2,HSP90AB1,YWHAB,HSPA1B,HSPD1,GRB2,GSTP1,HSPA8,VIM
GO:0010605	Negative regulation of macromolecule metabolic process	37	2875	0.37	1.68e-05	NGFR,MIF,TIMP1,SERPINE1,VTN,GAPDH,ENO1,MMP8,APOA1,HSPB1,APOE,SERPINF1,THBS1,MAP2K2,YWHAE,KNG1,PRDX5,RPS27A,APP,F2,CLU,SNCA,APOD,NFE2L1,AGT,APOA2,HSP90AB1,YWHAB,HSPA1B,LGMN,G6PD,CST3,GSTP1,FBP1,PARK7,HSPA8,CRYAB
GO:0045937	Positive regulation of phosphate metabolic process	22	1164	0.53	1.91e-05	MIF,VTN,ENO1,MMP8,APOE,THBS1,MAP2K2,SOD1,RPS27A,APP,PRDX2,GPR37,F2,CLU,MET,HSP90AA1,SNCA,AGT,HSP90AB1,PGK1,PSAP,PARK7
GO:0030195	Negative regulation of blood coagulation	6	47	1.36	2.08e-05	SERPINE1,VTN,APOE,KLKB1,KNG1,F2
GO:1903202	Negative regulation of oxidative stress-induced cell death	6	47	1.36	2.08e-05	TRAP1,HSPB1,GPR37,MET,PSAP,PARK7
GO:0007275	Multicellular organism development	52	5023	0.27	2.16e-05	NGFR,CRYBB1,TIMP1,MMP2,CTSH,SERPINE1,VTN,TPI1,MMP8,APOA1,CAT,APOE,SERPINF1,THBS1,PRDX1,YWHAE,CRYGD,LUM,SOD1,APP,CA2,PRDX2,GAA,EEF2,F2,CLU,MET,PKM,HSP90AA1,APOD,CTSB,NFE2L1,COL6A1,AGT,APOA2,COL11A1,HSP90AB1,COL2A1,HSPD1,GRB2,G6PD,PSAP,YWHAZ,CRYBB2,CST3,GSTP1,IDH1,SLC2A1,SEPP1,CRYAB,LDHA,VIM
GO:0051129	Negative regulation of cellular component organization	17	713	0.64	2.16e-05	NGFR,APOA1,APOE,THBS1,APP,CLU,MET,SNCA,APOD,APOA4,APOA2,HSPA1B,CST3,PARK7,HSPA8,CRYAB,VIM
GO:0030198	Extracellular matrix organization	12	338	0.81	2.31e-05	TIMP1,MMP2,SERPINE1,VTN,MMP8,THBS1,KLKB1,LUM,APP,COL6A1,COL11A1,COL2A1
GO:0044262	Cellular carbohydrate metabolic process	9	166	0.99	2.38e-05	TPI1,PFKL,PGD,GAA,GLB1,PGM2,IDH1,FBP1,SLC2A1
GO:0008203	Cholesterol metabolic process	8	120	1.08	2.39e-05	APOA1,CAT,APOE,APP,APOA4,NFE2L1,APOA2,G6PD
GO:0006749	Glutathione metabolic process	6	49	1.35	2.51e-05	SOD1,NFE2L1,G6PD,GSTP1,IDH1,PARK7
GO:0030388	Fructose 1,6-bisphosphate metabolic process	4	9	1.91	2.66e-05	ALDOC,PFKL,ALDOA,FBP1
GO:0034371	Chylomicron remodeling	4	9	1.91	2.66e-05	APOA1,APOE,APOA4,APOA2
GO:0042327	Positive regulation of phosphorylation	21	1093	0.54	2.66e-05	MIF,VTN,MMP8,APOE,THBS1,MAP2K2,SOD1,RPS27A,APP,PRDX2,GPR37,F2,CLU,MET,HSP90AA1,SNCA,AGT,HSP90AB1,PGK1,PSAP,PARK7
GO:0051172	Negative regulation of nitrogen compound metabolic process	33	2429	0.39	2.66e-05	NGFR,MIF,TIMP1,GLA,SERPINE1,VTN,GAPDH,ENO1,HSPB1,APOE,SERPINF1,THBS1,YWHAE,KNG1,PRDX5,RPS27A,APP,F2,CLU,SNCA,APOD,NFE2L1,AGT,HSP90AB1,YWHAB,HSPA1B,G6PD,CST3,GSTP1,FBP1,PARK7,HSPA8,CRYAB
GO:1905906	Regulation of amyloid fibril formation	4	9	1.91	2.66e-05	APOE,APP,CLU,CRYAB
GO:0009266	Response to temperature stimulus	9	170	0.98	2.78e-05	NGFR,THBS1,YWHAE,SOD1,HSP90AA1,NFE2L1,HSP90AB1,HSPA1B,HSPD1
GO:0002682	Regulation of immune system process	25	1514	0.48	2.94e-05	MIF,CTSH,SERPINE1,VTN,MMP8,APOA1,APOE,THBS1,SOD1,APP,CA2,PRDX2,F2,CLU,HSP90AA1,APOD,APOA2,HSP90AB1,HSPA1B,COL2A1,HSPD1,GRB2,LGMN,GPI,PARK7
GO:0043154	Negative regulation of cysteine-type endopeptidase activity involved in apoptotic process	7	85	1.17	3.21e-05	NGFR,THBS1,YWHAE,PRDX5,SNCA,PARK7,CRYAB
GO:0034378	Chylomicron assembly	4	10	1.86	3.58e-05	APOA1,APOE,APOA4,APOA2
GO:0009311	Oligosaccharide metabolic process	6	53	1.31	3.66e-05	GLA,MANBA,GAA,MAN2B1,FBP1,SLC2A1
GO:0032760	Positive regulation of tumor necrosis factor production	7	88	1.16	3.95e-05	MIF,MMP8,HSPB1,THBS1,APP,CLU,HSPD1
GO:0048878	Chemical homeostasis	21	1124	0.53	3.96e-05	NGFR,CTSH,APOA1,APOE,SERPINF1,YWHAE,KNG1,SOD1,APP,CA2,HSP90B1,F2,MET,SNCA,APOA4,NFE2L1,AGT,APOA2,GSTO1,GSTP1,PARK7
GO:0006897	Endocytosis	13	433	0.74	4.38e-05	VTN,APOA1,HBA2,APOE,THBS1,APP,ALB,HSP90B1,HBB,HSP90AA1,SNCA,HP,GRB2
GO:0050878	Regulation of body fluid levels	14	509	0.7	4.46e-05	SERPINE1,VTN,HSPB1,APOE,THBS1,KLKB1,KNG1,PRDX2,F2,MET,HBB,HBD,YWHAZ,GPI
GO:0009725	Response to hormone	18	849	0.58	4.61e-05	TIMP1,CTSH,APOA1,CAT,SERPINF1,THBS1,CA2,GLB1,PKM,CTSB,AGT,APOA2,HSPD1,GRB2,GSTP1,IDH1,SLC2A1,LDHA
GO:0032103	Positive regulation of response to external stimulus	14	511	0.7	4.62e-05	MIF,SERPINE1,MMP8,HSPB1,THBS1,KLKB1,APP,F2,MET,SNCA,AGT,HSPD1,LGMN,PARK7
GO:0031347	Regulation of defense response	16	674	0.63	4.67e-05	SERPINE1,MMP8,APOA1,APOE,SERPINF1,KLKB1,SOD1,F2,SNCA,APOD,NFE2L1,AGT,HSP90AB1,HSPD1,GSTP1,PARK7
GO:0006002	Fructose 6-phosphate metabolic process	4	12	1.78	6.16e-05	PFKL,TALDO1,NFE2L1,FBP1
GO:0033700	Phospholipid efflux	4	12	1.78	6.16e-05	APOA1,APOE,APOA4,APOA2
GO:0045862	Positive regulation of proteolysis	12	377	0.76	6.28e-05	NGFR,CTSH,ENO1,CTSD,APOE,KLKB1,APP,CLU,SNCA,HSPA1B,HSPD1,LGMN
GO:0032502	Developmental process	56	5841	0.24	6.42e-05	NGFR,MIF,CRYBB1,TIMP1,MMP2,CTSH,SERPINE1,VTN,ALDOC,TPI1,MMP8,APOA1,CAT,APOE,SERPINF1,THBS1,PRDX1,YWHAE,CRYGD,LUM,SOD1,APP,CA2,PRDX2,GAA,EEF2,F2,CLU,MET,PKM,ENO3,HSP90AA1,APOD,CTSB,NFE2L1,COL6A1,AGT,APOA2,COL11A1,HSP90AB1,PGK1,COL2A1,HSPD1,GRB2,G6PD,PSAP,YWHAZ,CRYBB2,CST3,GSTP1,IDH1,SLC2A1,SEPP1,CRYAB,LDHA,VIM
GO:0034605	Cellular response to heat	6	60	1.26	6.75e-05	THBS1,YWHAE,HSP90AA1,HSP90AB1,HSPA1B,HSPD1
GO:1901214	Regulation of neuron death	11	317	0.8	7.78e-05	APOE,SERPINF1,SOD1,APP,CLU,SNCA,HSP90AB1,HSPD1,LGMN,G6PD,PARK7
GO:0034380	High-density lipoprotein particle assembly	4	13	1.75	7.84e-05	APOA1,APOE,APOA4,APOA2
GO:0061024	Membrane organization	17	796	0.59	8.24e-05	APOA1,APOE,THBS1,YWHAE,SOD1,RPS27A,HSPA4,CLU,HSP90AA1,SNCA,APOA4,APOA2,YWHAB,GRB2,PSAP,YWHAZ,HSPA8
GO:0033674	Positive regulation of kinase activity	15	624	0.64	8.62e-05	MIF,THBS1,MAP2K2,SOD1,RPS27A,APP,PRDX2,F2,CLU,MET,HSP90AA1,SNCA,AGT,HSP90AB1,PARK7
GO:0009408	Response to heat	7	101	1.1	8.74e-05	THBS1,YWHAE,SOD1,HSP90AA1,HSP90AB1,HSPA1B,HSPD1
GO:0060255	Regulation of macromolecule metabolic process	59	6407	0.22	9.83e-05	NGFR,MIF,TIMP1,CTSH,SERPINE1,VTN,GAPDH,ENO1,CTSD,MMP8,APOA1,CAT,TRAP1,HSPB1,APOE,SERPINF1,THBS1,PRDX1,MAP2K2,YWHAE,KLKB1,KNG1,PRDX5,LUM,SOD1,RPS27A,APP,HSP90B1,PRDX2,GPR37,EEF2,F2,CLU,MET,HSP90AA1,SNCA,PRDX6,APOD,NFE2L1,AGT,APOA2,PGAM1,HSP90AB1,YWHAB,HSPA1B,COL2A1,HSPD1,GRB2,LGMN,G6PD,PSAP,YWHAZ,CST3,GSTP1,FBP1,PARK7,HSPA8,CRYAB,VIM
GO:0051917	Regulation of fibrinolysis	4	14	1.71	9.85e-05	SERPINE1,THBS1,KLKB1,F2
GO:0032680	Regulation of tumor necrosis factor production	8	152	0.98	0.00011	MIF,MMP8,HSPB1,THBS1,APP,CLU,HSPD1,GSTP1
GO:0043408	Regulation of mapk cascade	16	725	0.6	0.00011	MIF,MMP8,APOE,THBS1,PRDX1,MAP2K2,SOD1,RPS27A,APP,PRDX2,GPR37,AGT,GRB2,PSAP,YWHAZ,GSTP1
GO:0090322	Regulation of superoxide metabolic process	5	36	1.4	0.00011	SOD1,APP,AGT,GSTP1,PARK7
GO:1901652	Response to peptide	13	476	0.69	0.00011	NGFR,TIMP1,MMP2,CAT,APP,CA2,PKM,AGT,GRB2,LGMN,GSTP1,SLC2A1,VIM
GO:0043549	Regulation of kinase activity	18	918	0.55	0.00012	MIF,HSPB1,APOE,THBS1,MAP2K2,SOD1,RPS27A,APP,PRDX2,F2,CLU,MET,HSP90AA1,SNCA,AGT,HSP90AB1,GSTP1,PARK7
GO:0070201	Regulation of establishment of protein localization	15	642	0.63	0.00012	MIF,GAPDH,CTSD,APOE,YWHAE,PFKL,APP,APOD,HSP90AB1,YWHAB,YWHAZ,GPI,SLC2A1,PARK7,HSPA8
GO:2001237	Negative regulation of extrinsic apoptotic signaling pathway	7	106	1.08	0.00012	SERPINE1,THBS1,PRDX2,HSPA1B,COL2A1,GSTP1,PARK7
GO:0001934	Positive regulation of protein phosphorylation	19	1019	0.53	0.00013	MIF,VTN,MMP8,APOE,THBS1,MAP2K2,SOD1,RPS27A,APP,PRDX2,GPR37,F2,CLU,HSP90AA1,SNCA,AGT,HSP90AB1,PSAP,PARK7
GO:0090087	Regulation of peptide transport	15	649	0.62	0.00013	MIF,GAPDH,APOE,YWHAE,PFKL,APP,CA2,APOD,HSP90AB1,YWHAB,YWHAZ,GPI,SLC2A1,PARK7,HSPA8
GO:1901215	Negative regulation of neuron death	9	211	0.89	0.00013	APOE,SERPINF1,SOD1,APP,SNCA,HSP90AB1,HSPD1,LGMN,PARK7
GO:0010629	Negative regulation of gene expression	28	2014	0.4	0.00014	MIF,SERPINE1,GAPDH,ENO1,MMP8,APOA1,APOE,SERPINF1,THBS1,MAP2K2,PRDX5,RPS27A,APP,F2,SNCA,APOD,NFE2L1,AGT,APOA2,HSP90AB1,YWHAB,HSPA1B,LGMN,GSTP1,FBP1,PARK7,HSPA8,CRYAB
GO:0007610	Behavior	14	572	0.65	0.00015	APOE,SERPINF1,THBS1,SOD1,APP,GAA,GPR37,AGT,LGMN,PSAP,CST3,MAN2B1,PARK7,SEPP1
GO:0032880	Regulation of protein localization	18	934	0.54	0.00015	NGFR,MIF,GAPDH,CTSD,APOE,YWHAE,PFKL,APP,F2,HSP90AA1,APOD,HSP90AB1,YWHAB,YWHAZ,GPI,SLC2A1,PARK7,HSPA8
GO:0065009	Regulation of molecular function	49	4913	0.26	0.00016	NGFR,MIF,TIMP1,GLA,CTSH,SERPINE1,VTN,GAPDH,ENO1,CTSD,MMP8,APOA1,CAT,HSPB1,APOE,SERPINF1,THBS1,MAP2K2,YWHAE,KNG1,PRDX5,SOD1,RPS27A,APP,HSP90B1,PRDX2,F2,CLU,MET,HSP90AA1,SNCA,CTSB,HP,APOA4,NFE2L1,AGT,APOA2,GSTO1,HSP90AB1,YWHAB,HSPA1B,HSPD1,LGMN,PSAP,CST3,GSTP1,GPI,PARK7,CRYAB
GO:2001236	Regulation of extrinsic apoptotic signaling pathway	8	161	0.95	0.00016	SERPINE1,THBS1,PRDX2,AGT,HSPA1B,COL2A1,GSTP1,PARK7
GO:0010594	Regulation of endothelial cell migration	8	164	0.95	0.00018	HSPB1,APOE,SERPINF1,THBS1,MET,AGT,LGMN,GPI
GO:0019216	Regulation of lipid metabolic process	12	424	0.71	0.00018	APOA1,APOE,SOD1,APP,F2,APOD,APOA4,NFE2L1,AGT,APOA2,PSAP,IDH1
GO:0032368	Regulation of lipid transport	7	116	1.04	0.00019	MIF,APOA1,APOE,THBS1,APOA4,AGT,APOA2
GO:0035987	Endodermal cell differentiation	5	41	1.34	0.00019	MMP2,VTN,MMP8,COL6A1,COL11A1
GO:0006790	Sulfur compound metabolic process	11	355	0.75	0.00020	LUM,HEXA,SOD1,GLB1,NFE2L1,GSTO1,AKR1A1,G6PD,GSTP1,IDH1,PARK7
GO:0071417	Cellular response to organonitrogen compound	14	590	0.63	0.00020	NGFR,MMP2,SOD1,APP,CA2,HSP90B1,PKM,SNCA,COL6A1,AGT,GRB2,LGMN,GSTP1,VIM
GO:1905908	Positive regulation of amyloid fibril formation	3	4	2.13	0.00020	APOE,APP,CLU
GO:0006605	Protein targeting	11	356	0.75	0.00021	CAT,YWHAE,RPS27A,HSPA4,CLU,HSP90AA1,YWHAB,HSPD1,YWHAZ,IDH1,HSPA8
GO:0009057	Macromolecule catabolic process	19	1058	0.51	0.00021	CTSH,MANBA,CTSD,APOE,LUM,HEXA,RPS27A,HSP90B1,GAA,GLB1,CLU,HSP90AA1,CTSB,FUCA1,HSPA1B,PGM2,LGMN,PSAP,HSPA8
GO:0042026	Protein refolding	4	18	1.6	0.00021	HSP90AA1,HSPA1B,HSPD1,HSPA8
GO:1902532	Negative regulation of intracellular signal transduction	13	508	0.67	0.00021	MIF,ENO1,TRAP1,HSPB1,APOE,THBS1,CLU,MET,AGT,GSTO1,GSTP1,FBP1,PARK7
GO:0010632	Regulation of epithelial cell migration	9	227	0.86	0.00022	CTSH,HSPB1,APOE,SERPINF1,THBS1,MET,AGT,LGMN,GPI
GO:0044403	Symbiotic process	17	865	0.55	0.00022	GAPDH,HSPB1,APOE,YWHAE,RPS27A,F2,MET,HSP90AA1,CTSB,APOA2,HSP90AB1,YWHAB,HSPA1B,HSPD1,GRB2,HSPA8,VIM
GO:0015669	Gas transport	4	19	1.58	0.00025	HBA2,CA2,HBB,HBD
GO:1903578	Regulation of atp metabolic process	7	122	1.02	0.00025	ENO1,APP,SNCA,PGAM1,PGK1,FBP1,PARK7
GO:0009743	Response to carbohydrate	8	174	0.92	0.00026	CAT,SERPINF1,THBS1,PFKL,APOA2,CST3,GSTP1,LDHA
GO:0071495	Cellular response to endogenous stimulus	20	1181	0.49	0.00026	NGFR,MMP2,CTSH,SERPINF1,SOD1,RPS27A,APP,CA2,HSP90B1,EEF2,PKM,SNCA,CTSB,COL6A1,AGT,COL2A1,GRB2,LGMN,GSTP1,VIM
GO:0071900	Regulation of protein serine/threonine kinase activity	13	521	0.66	0.00026	MIF,HSPB1,APOE,THBS1,MAP2K2,SOD1,RPS27A,APP,PRDX2,SNCA,AGT,HSP90AB1,GSTP1
GO:1900034	Regulation of cellular response to heat	6	79	1.14	0.00026	YWHAE,HSP90AA1,HSP90AB1,HSPA1B,HSPA8,CRYAB
GO:0051051	Negative regulation of transport	12	443	0.69	0.00027	APOE,THBS1,YWHAE,PFKL,HSPB4,SNCA,APOD,AGT,APOA2,GSTO1,PARK7,CRYAB
GO:1902903	Regulation of supramolecular fiber organization	11	368	0.73	0.00027	APOA1,APOE,APP,CLU,MET,SNCA,HSPA1B,GRB2,PARK7,HSPA8,CRYAB
GO:0006952	Defense response	21	1296	0.47	0.00029	MIF,TIMP1,SERPINE1,GAPDH,THBS1,PRDX1,KLKB1,KNG1,PRDX5,APP,PRDX2,F2,CLU,SNCA,HP,APOA4,NFE2L1,APOA2,CST3,PARK7,VIM
GO:0032930	Positive regulation of superoxide anion generation	4	20	1.56	0.00029	SOD1,APP,AGT,GSTP1
GO:0007417	Central nervous system development	18	988	0.52	0.00030	NGFR,VTN,YWHAE,APP,CLU,HSP90AA1,APOD,NFE2L1,HSP90AB1,COL2A1,G6PD,PSAP,CST3,GSTP1,SLC2A1,SEPP1,LDHA,VIM
GO:0031667	Response to nutrient levels	12	449	0.69	0.00030	APOA1,CAT,APOE,ALB,EEF2,PKM,G6PD,CST3,GSTP1,SLC2A1,HSPA8,LDHA
GO:0032889	Regulation of vacuole fusion, non-autophagic	3	5	2.04	0.00031	ENO1,ENO3,ENO2
GO:1901299	Negative regulation of hydrogen peroxide-mediated programmed cell death	3	5	2.04	0.00031	TRAP1,MET,PARK7
GO:0006575	Cellular modified amino acid metabolic process	8	180	0.91	0.00032	SOD1,CTSB,ALDH9A1,NFE2L1,G6PD,GSTP1,IDH1,PARK7
GO:0051223	Regulation of protein transport	14	617	0.61	0.00032	MIF,GAPDH,APOE,YWHAE,PFKL,APP,APOD,HSP90AB1,YWHAB,YWHAZ,GPI,SLC2A1,PARK7,HSPA8
GO:0034097	Response to cytokine	19	1101	0.5	0.00034	MIF,TIMP1,MMP2,GAPDH,THBS1,SOD1,RPS27A,APP,HSP90B1,TALDO1,HSP90AA1,SNCA,GSTO1,HSP90AB1,HSPD1,GRB2,YWHAZ,HSPA8,VIM
GO:2001026	Regulation of endothelial cell chemotaxis	4	21	1.54	0.00034	HSPB1,THBS1,MET,LGMN
GO:0060249	Anatomical structure homeostasis	11	380	0.72	0.00035	CTSH,HSPB1,PRDX1,PRDX5,SOD1,ALB,GAA,HSP90AA1,HSP90AB1,COL2A1,ALDOA
GO:1901136	Carbohydrate derivative catabolic process	8	183	0.9	0.00036	GLA,MANBA,LUM,HEXA,GLB1,FUCA1,PGM2,PSAP
GO:0010604	Positive regulation of macromolecule metabolic process	39	3600	0.29	0.00038	NGFR,MIF,CTSH,SERPINE1,VTN,GAPDH,ENO1,CTSD,MMP8,HSPB1,APOE,THBS1,MAP2K2,KLKB1,LUM,SOD1,RPS27A,APP,PRDX2,GPR37,EEF2,F2,CLU,MET,HSP90AA1,SNCA,PRDX6,NFE2L1,AGT,APOA2,HSP90AB1,HSPA1B,HSPD1,LGMN,PSAP,CST3,PARK7,HSPA8,VIM
GO:0045859	Regulation of protein kinase activity	16	812	0.55	0.00038	MIF,HSPB1,APOE,THBS1,MAP2K2,SOD1,RPS27A,APP,PRDX2,CLU,HSP90AA1,SNCA,AGT,HSP90AB1,GSTP1,PARK7
GO:0045860	Positive regulation of protein kinase activity	13	550	0.63	0.00043	MIF,THBS1,MAP2K2,SOD1,RPS27A,APP,PRDX2,CLU,HSP90AA1,SNCA,AGT,HSP90AB1,PARK7
GO:1905907	Negative regulation of amyloid fibril formation	3	6	1.96	0.00044	APOE,CLU,CRYAB
GO:0033344	Cholesterol efflux	4	23	1.5	0.00046	APOA1,APOE,APOA4,APOA2
GO:0071702	Organic substance transport	28	2173	0.37	0.00050	NGFR,APOA1,CAT,HSPB1,HBA2,APOE,YWHAE,RPS27A,CA2,HSP90B1,HSPA4,CLU,HBB,HSP90AA1,SNCA,APOD,APOA4,NFE2L1,AGT,APOA2,YWHAB,HSPD1,PSAP,YWHAZ,IDH1,SLC2A1,PARK7,HSPA8
GO:0008202	Steroid metabolic process	9	256	0.8	0.00051	APOA1,CAT,APOE,APP,APOA4,NFE2L1,APOA2,LGMN,G6PD
GO:0007626	Locomotory behavior	8	194	0.87	0.00052	APOE,SOD1,APP,GAA,GPR37,PSAP,PARK7,SEPP1
GO:0050728	Negative regulation of inflammatory response	7	139	0.96	0.00052	APOA1,APOE,SERPINF1,SOD1,F2,APOD,GSTP1
GO:0051173	Positive regulation of nitrogen compound metabolic process	36	3239	0.3	0.00054	NGFR,MIF,CTSH,SERPINE1,VTN,ENO1,CTSD,MMP8,APOE,THBS1,MAP2K2,KLKB1,LUM,SOD1,RPS27A,APP,PRDX2,GPR37,EEF2,F2,CLU,MET,HBB,HSP90AA1,SNCA,PRDX6,NFE2L1,AGT,HSP90AB1,HSPA1B,HSPD1,LGMN,PSAP,PARK7,HSPA8,VIM
GO:0043170	Macromolecule metabolic process	55	6137	0.21	0.00063	NGFR,TIMP1,MMP2,CTSH,MANBA,GAPDH,CTSD,MMP8,APOA1,CAT,APOE,THBS1,MAP2K2,YWHAE,KLKB1,KNG1,LUM,HEXA,RPS27A,APP,ALB,HSP90B1,GAA,GLB1,EEF2,F2,CLU,MET,MDH2,HSP90AA1,SNCA,CTSB,HP,APOA4,NFE2L1,AGT,APOA2,COL11A1,HSP90AB1,YWHAB,PGK1,FUCA1,HSPA1B,COL2A1,PGM2,HSPD1,GRB2,LGMN,PSAP,YWHAZ,CST3,MAN2B1,PARK7,HSPA8,CRYAB
GO:0061077	Chaperone-mediated protein folding	5	55	1.22	0.00063	TRAP1,HSPB1,CLU,HSPA1B,HSPA8
GO:0050729	Positive regulation of inflammatory response	7	144	0.94	0.00064	SERPINE1,MMP8,KLKB1,SNCA,AGT,HSPD1,PARK7
GO:0015850	Organic hydroxy compound transport	7	145	0.94	0.00067	APOA1,APOE,CLU,SNCA,APOA4,APOA2,PARK7
GO:0010634	Positive regulation of epithelial cell migration	7	147	0.94	0.00072	CTSH,HSPB1,THBS1,MET,AGT,LGMN,GPI
GO:0042176	Regulation of protein catabolic process	11	415	0.68	0.00072	TIMP1,APOE,APP,CLU,HSP90AA1,SNCA,NFE2L1,HSP90AB1,HSPA1B,CST3,PARK7
GO:0032768	Regulation of monooxygenase activity	5	57	1.2	0.00073	GLA,APOE,HSP90AA1,SNCA,PARK7
GO:0034284	Response to monosaccharide	7	148	0.93	0.00075	CAT,SERPINF1,THBS1,PFKL,APOA2,GSTP1,LDHA
GO:0050789	Regulation of biological process	84	11475	0.12	0.00075	NGFR,MIF,TIMP1,GLA,MMP2,CTSH,SERPINE1,VTN,GAPDH,ENO1,CTSD,MMP8,APOA1,CAT,TRAP1,HSPB1,HBA2,APOE,SERPINF1,THBS1,PRDX1,MAP2K2,YWHAE,KLKB1,KNG1,PRDX5,LUM,PFKL,SOD1,RPS27A,APP,CA2,HSPB4,ALB,HSP90B1,PRDX2,GAA,GPR37,EEF2,F2,CLU,MET,PKM,TALDO1,ENO3,HBB,HSP90AA1,SNCA,PRDX6,APOD,CTSB,HP,APOA4,NFE2L1,AGT,APOA2,GSTO1,PGAM1,HSP90AB1,YWHAB,PGK1,HSPA1B,COL2A1,HSPD1,GRB2,LGMN,G6PD,PSAP,ALDOA,YWHAZ,CST3,GSTP1,IDH…
GO:0043405	Regulation of map kinase activity	10	342	0.72	0.00076	MIF,APOE,THBS1,MAP2K2,SOD1,RPS27A,APP,PRDX2,AGT,GSTP1
GO:1902175	Regulation of oxidative stress-induced intrinsic apoptotic signaling pathway	4	27	1.43	0.00076	TRAP1,HSPB1,SOD1,PARK7
GO:0030334	Regulation of cell migration	16	865	0.53	0.00077	MIF,TIMP1,CTSH,SERPINE1,VTN,HSPB1,APOE,SERPINF1,THBS1,APP,MET,APOD,AGT,LGMN,GSTP1,GPI
GO:2001243	Negative regulation of intrinsic apoptotic signaling pathway	6	99	1.04	0.00077	MIF,ENO1,TRAP1,HSPB1,CLU,PARK7
GO:0019682	glyceraldehyde-3-phosphate metabolic process	3	8	1.83	0.00080	TPI1,TALDO1,TKT
GO:0030300	Regulation of intestinal cholesterol absorption	3	8	1.83	0.00080	APOA1,APOA4,APOA2
GO:0061684	Chaperone-mediated autophagy	3	8	1.83	0.00080	CLU,HSP90AA1,HSPA8
GO:0090303	Positive regulation of wound healing	5	59	1.19	0.00083	SERPINE1,VTN,THBS1,PRDX2,F2
GO:0030194	Positive regulation of blood coagulation	4	28	1.41	0.00085	SERPINE1,THBS1,PRDX2,F2
GO:0045834	Positive regulation of lipid metabolic process	7	152	0.92	0.00085	APOA1,APOE,APP,F2,APOA4,AGT,APOA2
GO:0071902	Positive regulation of protein serine/threonine kinase activity	10	348	0.72	0.00086	MIF,THBS1,MAP2K2,SOD1,RPS27A,APP,PRDX2,SNCA,AGT,HSP90AB1
GO:0043523	Regulation of neuron apoptotic process	8	212	0.83	0.00088	APOE,SOD1,APP,HSP90AB1,HSPD1,LGMN,G6PD,PARK7
GO:0045454	Cell redox homeostasis	5	60	1.18	0.00088	PRDX1,PRDX5,PRDX2,PRDX6,NFE2L1
GO:2001056	Positive regulation of cysteine-type endopeptidase activity	7	153	0.92	0.00088	NGFR,CTSH,CTSD,APP,SNCA,HSPD1,LGMN
GO:0006629	Lipid metabolic process	19	1190	0.46	0.00089	MIF,GLA,APOA1,CAT,APOE,HEXA,APP,GLB1,CLU,PRDX6,APOD,APOA4,NFE2L1,APOA2,FUCA1,LGMN,G6PD,PSAP,GSTP1
GO:0010595	Positive regulation of endothelial cell migration	6	103	1.02	0.00092	HSPB1,THBS1,MET,AGT,LGMN,GPI
GO:0044070	Regulation of anion transport	6	103	1.02	0.00092	MIF,APOA1,APOE,THBS1,CA2,AGT
GO:0045807	Positive regulation of endocytosis	6	103	1.02	0.00092	SERPINE1,VTN,APOE,APP,CLU,SNCA
GO:0070371	ERK1 and ERK2 cascade	4	29	1.4	0.00093	CTSH,MAP2K2,AGT,YWHAZ
GO:0000187	Activation of mapk activity	7	157	0.91	0.0010	THBS1,MAP2K2,SOD1,RPS27A,APP,PRDX2,AGT
GO:0031099	Regeneration	7	157	0.91	0.0010	VTN,APOA1,PKM,ENO3,APOD,APOA2,GSTP1
GO:0034372	Very-low-density lipoprotein particle remodeling	3	9	1.78	0.0010	APOA1,APOE,APOA4
GO:0043270	Positive regulation of ion transport	9	285	0.76	0.0010	MIF,APOA1,APOE,F2,SNCA,AGT,GSTO1,G6PD,PARK7
GO:0043933	Protein-containing complex subunit organization	22	1539	0.41	0.0010	MIF,VTN,APOA1,APOE,PFKL,RPS27A,APP,ALB,HSPA4,CLU,HSP90AA1,SNCA,ALDH9A1,APOA4,AGT,APOA2,HSP90AB1,HSPD1,ALDOA,SLC2A1,HSPA8,CRYAB
GO:0070848	Response to growth factor	12	524	0.62	0.0011	NGFR,CAT,HSPB1,THBS1,LUM,RPS27A,APP,EEF2,COL2A1,GRB2,LGMN,GSTP1
GO:0009891	Positive regulation of biosynthetic process	26	2040	0.36	0.0012	NGFR,SERPINE1,ENO1,MMP8,APOA1,APOE,THBS1,MAP2K2,PRDX5,LUM,RPS27A,APP,EEF2,F2,CLU,MET,HBB,HSP90AA1,SNCA,APOA4,NFE2L1,AGT,HSP90AB1,CST3,PARK7,VIM
GO:0043467	Regulation of generation of precursor metabolites and energy	7	161	0.9	0.0012	TRAP1,APP,SNCA,PGAM1,PGK1,FBP1,PARK7
GO:0050920	Regulation of chemotaxis	8	223	0.81	0.0012	MIF,SERPINE1,HSPB1,THBS1,APP,MET,LGMN,GSTP1
GO:0051235	Maintenance of location	7	161	0.9	0.0012	APOA1,APOE,ALB,HSP90B1,GAA,YWHAB,PARK7
GO:1903427	Negative regulation of reactive oxygen species biosynthetic process	4	31	1.37	0.0012	GLA,TRAP1,HSPD1,PARK7
GO:0000165	MAPK cascade	10	370	0.69	0.0013	CTSH,MAP2K2,YWHAE,RPS27A,MET,AGT,YWHAB,GRB2,YWHAZ,CRYAB
GO:0009611	Response to wounding	12	532	0.61	0.0013	TIMP1,APOA1,HSPB1,KLKB1,KNG1,SOD1,F2,HBB,APOD,HBD,YWHAZ,CST3
GO:0034384	High-density lipoprotein particle clearance	3	10	1.74	0.0013	APOA1,APOE,APOA2
GO:0051918	Negative regulation of fibrinolysis	3	10	1.74	0.0013	SERPINE1,THBS1,F2
GO:0062012	Regulation of small molecule metabolic process	11	449	0.65	0.0013	ENO1,APOA1,APOE,SOD1,APP,SNCA,APOA4,NFE2L1,PGAM1,FBP1,PARK7
GO:0071345	Cellular response to cytokine stimulus	17	1013	0.48	0.0013	MIF,TIMP1,MMP2,GAPDH,THBS1,SOD1,RPS27A,HSP90B1,TALDO1,HSP90AA1,GSTO1,HSP90AB1,HSPD1,GRB2,YWHAZ,HSPA8,VIM
GO:2001242	Regulation of intrinsic apoptotic signaling pathway	7	164	0.89	0.0013	MIF,ENO1,TRAP1,HSPB1,SOD1,CLU,PARK7
GO:0033138	Positive regulation of peptidyl-serine phosphorylation	6	112	0.99	0.0014	MIF,APP,HSP90AA1,SNCA,HSP90AB1,PARK7
GO:0042063	Gliogenesis	8	228	0.8	0.0014	VTN,SOD1,APP,EEF2,CLU,NFE2L1,GSTP1,VIM
GO:0042311	Vasodilation	4	33	1.34	0.0014	APOE,KNG1,SOD1,AGT
GO:0043410	Positive regulation of mapk cascade	12	543	0.6	0.0015	MIF,MMP8,APOE,THBS1,MAP2K2,SOD1,RPS27A,APP,PRDX2,GPR37,AGT,PSAP
GO:0051354	Negative regulation of oxidoreductase activity	4	34	1.33	0.0015	GLA,PRDX5,SNCA,HP
GO:0051897	Positive regulation of protein kinase b signaling	7	170	0.87	0.0015	THBS1,APP,MET,HSP90AA1,HSP90AB1,GRB2,PARK7
GO:0005984	Disaccharide metabolic process	3	11	1.69	0.0016	GAA,FBP1,SLC2A1
GO:0010628	Positive regulation of gene expression	28	2337	0.34	0.0016	NGFR,MIF,CTSH,SERPINE1,GAPDH,ENO1,MMP8,HSPB1,APOE,THBS1,MAP2K2,KLKB1,LUM,SOD1,RPS27A,APP,EEF2,CLU,MET,PRDX6,NFE2L1,AGT,APOA2,HSPA1B,HSPD1,PARK7,HSPA8,VIM
GO:0019852	L-ascorbic acid metabolic process	3	11	1.69	0.0016	GSTO1,AKR1A1,SLC2A1
GO:0045765	Regulation of angiogenesis	9	303	0.73	0.0016	NGFR,CTSH,SERPINE1,HSPB1,SERPINF1,THBS1,PKM,AGT,PGK1
GO:0016525	Negative regulation of angiogenesis	6	117	0.97	0.0017	NGFR,SERPINE1,SERPINF1,THBS1,AGT,PGK1
GO:0044275	Cellular carbohydrate catabolic process	4	35	1.32	0.0017	TPI1,PGD,GAA,PGM2
GO:0051099	Positive regulation of binding	7	175	0.86	0.0018	VTN,MMP8,APOE,APP,MET,HSP90AB1,PARK7
GO:0010755	Regulation of plasminogen activation	3	12	1.66	0.0019	SERPINE1,ENO1,THBS1
GO:0042340	Keratan sulfate catabolic process	3	12	1.66	0.0019	LUM,HEXA,GLB1
GO:0007399	Nervous system development	28	2371	0.33	0.0020	NGFR,VTN,APOA1,APOE,SERPINF1,YWHAE,SOD1,APP,EEF2,F2,CLU,MET,HSP90AA1,APOD,NFE2L1,AGT,HSP90AB1,COL2A1,GRB2,G6PD,PSAP,YWHAZ,CST3,GSTP1,SLC2A1,SEPP1,LDHA,VIM
GO:0010001	Glial cell differentiation	7	178	0.85	0.0020	VTN,SOD1,APP,CLU,NFE2L1,GSTP1,VIM
GO:0019218	Regulation of steroid metabolic process	6	121	0.95	0.0020	APOA1,APOE,SOD1,APOA4,AGT,APOA2
GO:0042157	Lipoprotein metabolic process	6	121	0.95	0.0020	CTSD,APOA1,APOE,APP,APOA4,APOA2
GO:0043627	Response to estrogen	5	74	1.09	0.0020	APOA1,CA2,APOA2,HSPD1,LDHA
GO:0002088	Lens development in camera-type eye	5	75	1.08	0.0021	CRYBB1,CRYGD,CRYBB2,CRYAB,VIM
GO:0009889	Regulation of biosynthetic process	41	4210	0.25	0.0021	NGFR,GLA,SERPINE1,GAPDH,ENO1,MMP8,APOA1,CAT,TRAP1,HSPB1,APOE,THBS1,MAP2K2,PRDX5,LUM,SOD1,RPS27A,APP,PRDX2,EEF2,F2,CLU,MET,HBB,HSP90AA1,SNCA,APOA4,NFE2L1,AGT,HSP90AB1,YWHAB,HSPA1B,HSPD1,CST3,GSTP1,IDH1,FBP1,PARK7,HSPA8,CRYAB,VIM
GO:0009895	Negative regulation of catabolic process	9	316	0.71	0.0021	TIMP1,MET,SNCA,HP,APOA2,HSP90AB1,CST3,FBP1,PARK7
GO:0010468	Regulation of gene expression	45	4813	0.23	0.0021	NGFR,MIF,CTSH,SERPINE1,GAPDH,ENO1,MMP8,APOA1,CAT,TRAP1,HSPB1,APOE,SERPINF1,THBS1,MAP2K2,KLKB1,PRDX5,LUM,SOD1,RPS27A,APP,PRDX2,EEF2,F2,CLU,MET,SNCA,PRDX6,APOD,NFE2L1,AGT,APOA2,HSP90AB1,YWHAB,HSPA1B,COL2A1,HSPD1,LGMN,YWHAZ,GSTP1,FBP1,PARK7,HSPA8,CRYAB,VIM
GO:0016043	Cellular component organization	49	5447	0.21	0.0021	NGFR,MIF,TIMP1,MMP2,SERPINE1,VTN,GAPDH,MMP8,APOA1,CAT,APOE,THBS1,YWHAE,KLKB1,LUM,PFKL,SOD1,RPS27A,APP,ALB,HSP90B1,HSPA4,GAA,CLU,HSP90AA1,SNCA,APOD,ALDH9A1,APOA4,COL6A1,AGT,APOA2,COL11A1,HSP90AB1,YWHAB,COL2A1,HSPD1,GRB2,LGMN,PSAP,ALDOA,YWHAZ,CST3,IDH1,SLC2A1,PARK7,HSPA8,CRYAB,VIM
GO:0031100	Animal organ regeneration	5	75	1.08	0.0021	VTN,APOA1,PKM,APOA2,GSTP1
GO:0065007	Biological regulation	86	12171	0.11	0.0021	NGFR,MIF,TIMP1,GLA,MMP2,CTSH,SERPINE1,VTN,GAPDH,ENO1,CTSD,MMP8,APOA1,CAT,TRAP1,HSPB1,HBA2,APOE,SERPINF1,THBS1,PRDX1,MAP2K2,YWHAE,KLKB1,KNG1,PRDX5,LUM,PFKL,SOD1,RPS27A,APP,CA2,HSPB4,ALB,HSP90B1,PRDX2,GAA,GPR37,EEF2,F2,CLU,MET,PKM,TALDO1,ENO3,HBB,HSP90AA1,SNCA,PRDX6,APOD,CTSB,ALDH9A1,HP,APOA4,NFE2L1,AGT,APOA2,GSTO1,PGAM1,HSP90AB1,YWHAB,PGK1,HSPA1B,HBD,COL2A1,HSPD1,GRB2,LGMN,G6PD,PSAP,ALDOA,YWHAZ,CS…
GO:0018158	Protein oxidation	3	13	1.62	0.0023	APOA1,APOA2,PARK7
GO:0019377	Glycolipid catabolic process	3	13	1.62	0.0023	GLA,FUCA1,PSAP
GO:0065003	Protein-containing complex assembly	19	1293	0.43	0.0023	MIF,VTN,APOA1,APOE,PFKL,RPS27A,APP,HSPA4,CLU,HSP90AA1,SNCA,ALDH9A1,APOA4,APOA2,HSP90AB1,HSPD1,ALDOA,SLC2A1,CRYAB
GO:1901565	Organonitrogen compound catabolic process	17	1070	0.46	0.0023	GLA,CTSH,MANBA,CTSD,APOE,LUM,HEXA,RPS27A,HSP90B1,GLB1,CLU,HSP90AA1,CTSB,FUCA1,LGMN,PSAP,HSPA8
GO:0022008	Neurogenesis	22	1657	0.38	0.0026	NGFR,VTN,APOA1,APOE,SERPINF1,YWHAE,SOD1,APP,EEF2,F2,CLU,MET,HSP90AA1,APOD,NFE2L1,AGT,HSP90AB1,GRB2,PSAP,YWHAZ,GSTP1,VIM
GO:0040008	Regulation of growth	13	676	0.54	0.0027	ENO1,APOE,SOD1,APP,F2,AGT,HSPA1B,LGMN,G6PD,TKT,FBP1,SEPP1,CRYAB
GO:0071363	Cellular response to growth factor stimulus	11	494	0.61	0.0027	NGFR,CAT,HSPB1,THBS1,RPS27A,APP,EEF2,COL2A1,GRB2,LGMN,GSTP1
GO:0016032	Viral process	14	776	0.51	0.0028	HSPB1,APOE,YWHAE,RPS27A,HSP90AA1,CTSB,APOA2,HSP90AB1,YWHAB,HSPA1B,HSPD1,GRB2,HSPA8,VIM
GO:0019221	Cytokine-mediated signaling pathway	13	678	0.54	0.0028	MIF,TIMP1,MMP2,SOD1,RPS27A,HSP90B1,TALDO1,HSP90AA1,GSTO1,GRB2,YWHAZ,HSPA8,VIM
GO:0051093	Negative regulation of developmental process	16	983	0.47	0.0028	NGFR,MIF,TIMP1,SERPINE1,APOE,SERPINF1,THBS1,APP,PRDX2,F2,AGT,PGK1,LGMN,G6PD,CST3,VIM
GO:1900180	Regulation of protein localization to nucleus	6	131	0.92	0.0028	NGFR,APP,F2,APOD,HSP90AB1,PARK7
GO:1901653	Cellular response to peptide	9	331	0.69	0.0028	NGFR,APP,CA2,PKM,AGT,GRB2,LGMN,GSTP1,VIM
GO:0010712	Regulation of collagen metabolic process	4	42	1.24	0.0030	PRDX5,F2,CST3,VIM
GO:0032410	Negative regulation of transporter activity	5	82	1.04	0.0030	YWHAE,SNCA,AGT,APOA2,GSTO1
GO:0044057	Regulation of system process	12	592	0.56	0.0030	ENO1,APOA1,APOE,YWHAE,SOD1,APP,GAA,APOA4,AGT,APOA2,GSTO1,G6PD
GO:0051130	Positive regulation of cellular component organization	18	1209	0.43	0.0030	NGFR,SERPINE1,VTN,APOA1,APOE,SERPINF1,YWHAE,APP,CLU,MET,HSP90AA1,SNCA,AGT,YWHAB,HSPA1B,GRB2,YWHAZ,PARK7
GO:0071248	Cellular response to metal ion	7	193	0.82	0.0030	SERPINF1,SOD1,APP,SNCA,NFE2L1,LGMN,FBP1
GO:1901360	Organic cyclic compound metabolic process	33	3118	0.28	0.0030	ALDOC,GAPDH,TPI1,ENO1,APOA1,CAT,APOE,PFKL,RPS27A,APP,GPR37,PKM,ENO3,HSP90AA1,SNCA,CTSB,APOA4,NFE2L1,APOA2,PGAM1,HSP90AB1,AKR1A1,PGK1,HSPA1B,HSPD1,LGMN,G6PD,ALDOA,GPI,PARK7,HSPA8,ENO2,LDHA
GO:0006000	Fructose metabolic process	3	15	1.56	0.0031	ALDOC,ALDOA,FBP1
GO:0030336	Negative regulation of cell migration	8	262	0.74	0.0031	MIF,TIMP1,SERPINE1,APOE,SERPINF1,THBS1,APOD,GSTP1
GO:0034374	Low-density lipoprotein particle remodeling	3	15	1.56	0.0031	APOE,AGT,APOA2
GO:2001028	Positive regulation of endothelial cell chemotaxis	3	15	1.56	0.0031	HSPB1,MET,LGMN
GO:0030574	Collagen catabolic process	4	43	1.23	0.0032	MMP2,CTSD,MMP8,CTSB
GO:0006886	Intracellular protein transport	16	999	0.46	0.0033	NGFR,CAT,HSPB1,YWHAE,RPS27A,HSP90B1,HSPA4,CLU,HSP90AA1,AGT,YWHAB,HSPD1,PSAP,YWHAZ,IDH1,HSPA8
GO:0043280	Positive regulation of cysteine-type endopeptidase activity involved in apoptotic process	6	136	0.9	0.0033	NGFR,CTSH,CTSD,APP,SNCA,HSPD1
GO:0043406	Positive regulation of map kinase activity	8	265	0.74	0.0033	MIF,THBS1,MAP2K2,SOD1,RPS27A,APP,PRDX2,AGT
GO:0031638	Zymogen activation	4	44	1.22	0.0034	CTSH,KLKB1,PGK1,LGMN
GO:0042632	Cholesterol homeostasis	5	85	1.03	0.0034	APOA1,APOE,APOA4,NFE2L1,APOA2
GO:0043269	Regulation of ion transport	13	696	0.53	0.0034	MIF,APOA1,APOE,THBS1,YWHAE,APP,CA2,F2,SNCA,AGT,GSTO1,G6PD,PARK7
GO:1902905	Positive regulation of supramolecular fiber organization	7	198	0.81	0.0034	APOA1,APOE,APP,CLU,MET,HSPA1B,GRB2
GO:0032355	Response to estradiol	6	142	0.88	0.0041	CAT,EEF2,AGT,CST3,GSTP1,CRYAB
GO:0050794	Regulation of cellular process	79	10932	0.12	0.0041	NGFR,MIF,TIMP1,GLA,MMP2,CTSH,SERPINE1,VTN,GAPDH,ENO1,CTSD,MMP8,APOA1,CAT,TRAP1,HSPB1,HBA2,APOE,SERPINF1,THBS1,PRDX1,MAP2K2,YWHAE,KLKB1,KNG1,PRDX5,LUM,PFKL,SOD1,RPS27A,APP,CA2,HSPB4,ALB,HSP90B1,PRDX2,GPR37,EEF2,F2,CLU,MET,TALDO1,ENO3,HBB,HSP90AA1,SNCA,PRDX6,APOD,CTSB,HP,APOA4,NFE2L1,AGT,APOA2,GSTO1,PGAM1,HSP90AB1,YWHAB,PGK1,HSPA1B,COL2A1,HSPD1,GRB2,LGMN,G6PD,PSAP,YWHAZ,CST3,GSTP1,IDH1,GPI,FBP1,SLC…
GO:0007597	Blood coagulation, intrinsic pathway	3	17	1.5	0.0042	KLKB1,KNG1,F2
GO:0090083	Regulation of inclusion body assembly	3	17	1.5	0.0042	APOE,CLU,HSPA1B
GO:1900221	Regulation of amyloid-beta clearance	3	17	1.5	0.0042	APOE,APP,CLU
GO:1902904	Negative regulation of supramolecular fiber organization	6	143	0.88	0.0042	APOE,CLU,MET,SNCA,HSPA8,CRYAB
GO:1903209	Positive regulation of oxidative stress-induced cell death	3	17	1.5	0.0042	SOD1,APP,PARK7
GO:0005999	Xylulose biosynthetic process	2	2	2.26	0.0043	TALDO1,TKT
GO:0017038	Protein import	6	144	0.88	0.0043	APOE,HSPA4,CLU,HSP90AA1,AGT,HSPD1
GO:0035722	interleukin-12-mediated signaling pathway	4	47	1.19	0.0043	MIF,SOD1,TALDO1,GSTO1
GO:0046166	glyceraldehyde-3-phosphate biosynthetic process	2	2	2.26	0.0043	TPI1,TKT
GO:0051262	Protein tetramerization	5	90	1.0	0.0043	PFKL,APP,SNCA,ALDH9A1,ALDOA
GO:0061741	Chaperone-mediated protein transport involved in chaperone-mediated autophagy	2	2	2.26	0.0043	CLU,HSPA8
GO:0062013	Positive regulation of small molecule metabolic process	6	144	0.88	0.0043	ENO1,APOA1,APP,SNCA,APOA4,PARK7
GO:1902998	Positive regulation of neurofibrillary tangle assembly	2	2	2.26	0.0043	APOE,CLU
GO:1903580	Positive regulation of atp metabolic process	4	47	1.19	0.0043	ENO1,APP,PGK1,PARK7
GO:1905891	Regulation of cellular response to thapsigargin	2	2	2.26	0.0043	APP,CLU
GO:1905894	Regulation of cellular response to tunicamycin	2	2	2.26	0.0043	APP,CLU
GO:2000098	Negative regulation of smooth muscle cell-matrix adhesion	2	2	2.26	0.0043	SERPINE1,APOD
GO:0034764	Positive regulation of transmembrane transport	7	208	0.79	0.0044	CA2,F2,SNCA,AGT,GSTO1,G6PD,PARK7
GO:0051651	Maintenance of location in cell	5	91	1.0	0.0044	APOE,ALB,HSP90B1,GAA,PARK7
GO:1904064	Positive regulation of cation transmembrane transport	6	145	0.87	0.0044	F2,SNCA,AGT,GSTO1,G6PD,PARK7
GO:0001818	Negative regulation of cytokine production	8	280	0.71	0.0045	MMP8,APOA1,THBS1,F2,APOD,APOA2,HSP90AB1,GSTP1
GO:0042493	Response to drug	8	281	0.71	0.0045	APOA1,THBS1,SOD1,ENO3,APOD,APOA2,HSP90AB1,FBP1
GO:0032386	Regulation of intracellular transport	9	360	0.66	0.0046	MAP2K2,YWHAE,HSPB4,APOD,HSP90AB1,YWHAB,YWHAZ,PARK7,CRYAB
GO:0043687	Post-translational protein modification	9	360	0.66	0.0046	TIMP1,APOA1,APOE,KNG1,APP,ALB,HSP90B1,APOA2,CST3
GO:0050921	Positive regulation of chemotaxis	6	147	0.87	0.0046	SERPINE1,HSPB1,THBS1,APP,MET,LGMN
GO:1904645	Response to amyloid-beta	4	49	1.17	0.0047	NGFR,MMP2,APP,LGMN
GO:0043524	Negative regulation of neuron apoptotic process	6	148	0.87	0.0048	APOE,SOD1,HSP90AB1,HSPD1,LGMN,PARK7
GO:0051702	Interaction with symbiont	5	93	0.99	0.0048	GAPDH,APOE,F2,HSPD1,HSPA8
GO:0031328	Positive regulation of cellular biosynthetic process	24	2005	0.34	0.0051	NGFR,SERPINE1,ENO1,MMP8,APOA1,APOE,THBS1,MAP2K2,LUM,RPS27A,APP,EEF2,CLU,MET,HBB,HSP90AA1,SNCA,APOA4,NFE2L1,AGT,HSP90AB1,CST3,PARK7,VIM
GO:0043271	Negative regulation of ion transport	6	150	0.86	0.0051	APOE,THBS1,YWHAE,SNCA,AGT,GSTO1
GO:0016137	Glycoside metabolic process	3	19	1.46	0.0052	GLA,AKR1A1,FUCA1
GO:0032026	Response to magnesium ion	3	19	1.46	0.0052	THBS1,SNCA,FBP1
GO:0043254	Regulation of protein-containing complex assembly	10	451	0.6	0.0052	APOE,CLU,MET,HSP90AA1,SNCA,HSPA1B,GRB2,PARK7,HSPA8,CRYAB
GO:1902176	Negative regulation of oxidative stress-induced intrinsic apoptotic signaling pathway	3	19	1.46	0.0052	TRAP1,HSPB1,PARK7
GO:0048678	Response to axon injury	4	51	1.15	0.0054	APOA1,SOD1,APOD,CST3
GO:0002684	Positive regulation of immune system process	15	949	0.46	0.0056	MIF,SERPINE1,MMP8,THBS1,APP,CA2,CLU,HSP90AA1,HSP90AB1,HSPA1B,HSPD1,GRB2,LGMN,GPI,PARK7
GO:0034248	Regulation of cellular amide metabolic process	10	456	0.6	0.0056	GAPDH,TRAP1,HSPB1,APOE,THBS1,APP,EEF2,CLU,PGAM1,VIM
GO:0046907	Intracellular transport	20	1520	0.38	0.0056	NGFR,CAT,HSPB1,APOE,YWHAE,SOD1,RPS27A,APP,HSP90B1,HSPA4,F2,CLU,HSP90AA1,AGT,YWHAB,HSPD1,PSAP,YWHAZ,IDH1,HSPA8
GO:0001894	Tissue homeostasis	7	219	0.76	0.0057	CTSH,HSPB1,PRDX1,PRDX5,SOD1,ALB,COL2A1
GO:0032374	Regulation of cholesterol transport	4	52	1.14	0.0057	APOA1,APOE,APOA4,APOA2
GO:0007601	Visual perception	7	220	0.76	0.0058	CRYBB1,CRYGD,LUM,HSPB4,COL11A1,COL2A1,CRYBB2
GO:0010310	Regulation of hydrogen peroxide metabolic process	3	20	1.43	0.0059	PRDX2,SNCA,HP
GO:0042730	Fibrinolysis	3	20	1.43	0.0059	SERPINE1,KLKB1,F2
GO:1902004	Positive regulation of amyloid-beta formation	3	20	1.43	0.0059	APOE,APP,CLU
GO:0006869	Lipid transport	8	296	0.69	0.0060	APOA1,APOE,CLU,APOD,APOA4,APOA2,PSAP,SLC2A1
GO:0048260	Positive regulation of receptor-mediated endocytosis	4	53	1.14	0.0060	SERPINE1,VTN,APP,CLU
GO:0060191	Regulation of lipase activity	5	99	0.96	0.0060	APOA1,SNCA,APOA4,AGT,APOA2
GO:0071675	Regulation of mononuclear cell migration	4	53	1.14	0.0060	SERPINE1,THBS1,APP,LGMN
GO:0009653	Anatomical structure morphogenesis	25	2165	0.32	0.0061	NGFR,MMP2,CTSH,SERPINE1,VTN,MMP8,APOE,THBS1,SOD1,APP,CA2,GAA,CLU,MET,HSP90AA1,APOD,NFE2L1,COL6A1,COL11A1,HSP90AB1,COL2A1,GRB2,PSAP,YWHAZ,CRYAB
GO:0002224	Toll-like receptor signaling pathway	5	100	0.96	0.0062	RPS27A,HSP90B1,CTSB,HSPD1,LGMN
GO:0009896	Positive regulation of catabolic process	10	465	0.59	0.0063	APOA1,APOE,APP,CLU,HSP90AA1,SNCA,APOA4,APOA2,HSPA1B,PARK7
GO:0015711	Organic anion transport	10	465	0.59	0.0063	APOA1,HBA2,APOE,CA2,HBB,APOA4,NFE2L1,APOA2,PSAP,SLC2A1
GO:0005985	Sucrose metabolic process	2	3	2.08	0.0064	GAA,FBP1
GO:0006982	Response to lipid hydroperoxide	2	3	2.08	0.0064	APOA4,GPX3
GO:0010903	Negative regulation of very-low-density lipoprotein particle remodeling	2	3	2.08	0.0064	APOA1,APOA2
GO:0034762	Regulation of transmembrane transport	11	560	0.55	0.0064	THBS1,YWHAE,APP,CA2,F2,SNCA,AGT,GSTO1,G6PD,SLC2A1,PARK7
GO:0046716	Muscle cell cellular homeostasis	3	21	1.41	0.0064	SOD1,GAA,ALDOA
GO:0051092	Positive regulation of nf-kappab transcription factor activity	6	158	0.84	0.0064	CAT,RPS27A,APP,CLU,AGT,HSPA1B
GO:0055082	Cellular chemical homeostasis	13	753	0.5	0.0064	NGFR,APOE,SERPINF1,YWHAE,KNG1,SOD1,APP,CA2,HSP90B1,F2,SNCA,AGT,GSTO1
GO:0061740	Protein targeting to lysosome involved in chaperone-mediated autophagy	2	3	2.08	0.0064	CLU,HSPA8
GO:0070495	Negative regulation of thrombin-activated receptor signaling pathway	2	3	2.08	0.0064	MET,SNCA
GO:0090026	Positive regulation of monocyte chemotaxis	3	21	1.41	0.0064	SERPINE1,APP,LGMN
GO:1901687	Glutathione derivative biosynthetic process	3	21	1.41	0.0064	GSTO1,AKR1A1,GSTP1
GO:1902995	Positive regulation of phospholipid efflux	2	3	2.08	0.0064	APOA1,APOE
GO:1903751	Negative regulation of intrinsic apoptotic signaling pathway in response to hydrogen peroxide	2	3	2.08	0.0064	TRAP1,PARK7
GO:0007584	Response to nutrient	6	160	0.83	0.0065	APOA1,CAT,EEF2,PKM,GSTP1,LDHA
GO:0032757	Positive regulation of interleukin-8 production	4	55	1.12	0.0065	SERPINE1,APOA2,HSPA1B,PARK7
GO:0043030	Regulation of macrophage activation	4	55	1.12	0.0065	MIF,MMP8,THBS1,HSPD1
GO:0007423	Sensory organ development	11	563	0.55	0.0066	CRYBB1,SERPINF1,CRYGD,SOD1,COL11A1,COL2A1,PSAP,CRYBB2,CST3,CRYAB,VIM
GO:0044087	Regulation of cellular component biogenesis	15	971	0.45	0.0066	APOA1,APOE,THBS1,APP,CLU,MET,HSP90AA1,SNCA,APOD,AGT,HSPA1B,GRB2,PARK7,HSPA8,CRYAB
GO:0034250	Positive regulation of cellular amide metabolic process	6	162	0.83	0.0069	APOE,THBS1,APP,EEF2,CLU,VIM
GO:0032387	Negative regulation of intracellular transport	4	57	1.1	0.0073	HSPB4,APOD,PARK7,CRYAB
GO:0048589	Developmental growth	9	389	0.62	0.0073	APP,PKM,ENO3,HSP90AA1,APOD,COL6A1,AGT,HSP90AB1,PSAP
GO:0051353	Positive regulation of oxidoreductase activity	4	57	1.1	0.0073	APOE,SNCA,AGT,PARK7
GO:0003008	System process	23	1942	0.33	0.0074	CRYBB1,APOE,SERPINF1,CRYGD,KNG1,LUM,SOD1,APP,HSPB4,GAA,EEF2,HBB,AGT,COL11A1,COL2A1,LGMN,PSAP,ALDOA,YWHAZ,CRYBB2,MAN2B1,CRYAB,VIM
GO:0007599	Hemostasis	8	308	0.67	0.0074	HSPB1,KLKB1,KNG1,F2,HBB,HBD,YWHAZ,GPI
GO:0097305	Response to alcohol	7	233	0.74	0.0075	CAT,SOD1,GLB1,EEF2,NFE2L1,G6PD,GSTP1
GO:0006664	Glycolipid metabolic process	5	106	0.93	0.0076	GLA,HEXA,GLB1,FUCA1,PSAP
GO:0044260	Cellular macromolecule metabolic process	44	4976	0.2	0.0076	TIMP1,MMP2,CTSH,MANBA,GAPDH,APOA1,CAT,APOE,THBS1,MAP2K2,YWHAE,KNG1,HEXA,RPS27A,APP,ALB,HSP90B1,GAA,EEF2,F2,MET,MDH2,HSP90AA1,SNCA,CTSB,APOA4,NFE2L1,AGT,APOA2,COL11A1,HSP90AB1,YWHAB,HSPA1B,COL2A1,PGM2,HSPD1,GRB2,LGMN,PSAP,YWHAZ,CST3,MAN2B1,PARK7,CRYAB
GO:0097435	Supramolecular fiber organization	10	480	0.58	0.0076	LUM,APP,HSP90B1,SNCA,COL11A1,HSP90AB1,COL2A1,ALDOA,CST3,VIM
GO:0010608	Posttranscriptional regulation of gene expression	11	574	0.54	0.0077	GAPDH,TRAP1,HSPB1,THBS1,RPS27A,APP,EEF2,YWHAB,YWHAZ,HSPA8,VIM
GO:0048869	Cellular developmental process	36	3757	0.24	0.0077	NGFR,MIF,MMP2,SERPINE1,VTN,ALDOC,MMP8,APOA1,CAT,APOE,SERPINF1,YWHAE,CRYGD,SOD1,APP,EEF2,F2,CLU,MET,HSP90AA1,APOD,CTSB,NFE2L1,COL6A1,AGT,COL11A1,HSP90AB1,PGK1,COL2A1,GRB2,G6PD,PSAP,YWHAZ,CST3,GSTP1,VIM
GO:1903793	Positive regulation of anion transport	4	59	1.09	0.0081	MIF,APOA1,APOE,AGT
GO:0031331	Positive regulation of cellular catabolic process	9	397	0.61	0.0082	APOA1,APOE,APP,CLU,HSP90AA1,SNCA,APOA4,HSPA1B,PARK7
GO:0050994	Regulation of lipid catabolic process	4	60	1.08	0.0086	APOA1,APOA4,APOA2,IDH1
GO:0051043	Regulation of membrane protein ectodomain proteolysis	3	24	1.35	0.0087	TIMP1,APOE,APP
GO:0006027	Glycosaminoglycan catabolic process	4	61	1.07	0.0089	LUM,HEXA,GLB1,FUCA1
GO:0009051	Pentose-phosphate shunt, oxidative branch	2	4	1.96	0.0089	PGD,G6PD
GO:0045040	Protein insertion into mitochondrial outer membrane	2	4	1.96	0.0089	HSPA4,HSP90AA1
GO:1901329	Regulation of odontoblast differentiation	2	4	1.96	0.0089	SERPINE1,NFE2L1
GO:1901856	Negative regulation of cellular respiration	2	4	1.96	0.0089	TRAP1,SNCA
GO:1904016	Response to thyroglobulin triiodothyronine	2	4	1.96	0.0089	GLB1,SLC2A1
GO:1905323	Telomerase holoenzyme complex assembly	2	4	1.96	0.0089	HSP90AA1,HSP90AB1
GO:2000295	Regulation of hydrogen peroxide catabolic process	2	4	1.96	0.0089	SNCA,HP
GO:0050776	Regulation of immune response	14	896	0.45	0.0090	MIF,CTSH,VTN,APOA1,APOE,F2,CLU,HSP90AA1,APOA2,HSP90AB1,COL2A1,HSPD1,GRB2,PARK7
GO:0050793	Regulation of developmental process	28	2648	0.28	0.0092	NGFR,MIF,TIMP1,CTSH,SERPINE1,APOA1,HSPB1,APOE,SERPINF1,THBS1,SOD1,APP,CA2,PRDX2,F2,PKM,SNCA,NFE2L1,AGT,HSP90AB1,PGK1,HSPA1B,LGMN,G6PD,ALDOA,YWHAZ,CST3,VIM
GO:0021782	Glial cell development	5	112	0.91	0.0093	SOD1,APP,CLU,GSTP1,VIM
GO:0006687	Glycosphingolipid metabolic process	4	62	1.07	0.0094	GLA,HEXA,GLB1,PSAP
GO:0014910	Regulation of smooth muscle cell migration	4	62	1.07	0.0094	SERPINE1,VTN,AGT,GSTP1
GO:0043032	Positive regulation of macrophage activation	3	25	1.34	0.0094	MMP8,THBS1,HSPD1
GO:0030163	Protein catabolic process	12	694	0.5	0.0098	CTSH,MANBA,CTSD,APOE,RPS27A,HSP90B1,CLU,HSP90AA1,CTSB,LGMN,PSAP,HSPA8
GO:0045926	Negative regulation of growth	7	247	0.71	0.0099	ENO1,AGT,HSPA1B,LGMN,G6PD,FBP1,CRYAB
GO:0031326	Regulation of cellular biosynthetic process	38	4125	0.22	0.0104	NGFR,GLA,SERPINE1,GAPDH,ENO1,MMP8,APOA1,CAT,TRAP1,HSPB1,APOE,THBS1,MAP2K2,PRDX5,LUM,RPS27A,APP,PRDX2,EEF2,CLU,MET,HBB,HSP90AA1,SNCA,APOA4,NFE2L1,AGT,HSP90AB1,YWHAB,HSPA1B,HSPD1,CST3,IDH1,FBP1,PARK7,HSPA8,CRYAB,VIM
GO:0031334	Positive regulation of protein-containing complex assembly	7	249	0.71	0.0104	CLU,MET,HSP90AA1,SNCA,HSPA1B,GRB2,PARK7
GO:0032967	Positive regulation of collagen biosynthetic process	3	26	1.32	0.0104	PRDX5,F2,VIM
GO:0048545	Response to steroid hormone	8	328	0.65	0.0104	SERPINF1,THBS1,CA2,GLB1,APOA2,HSPD1,GSTP1,IDH1
GO:0051707	Response to other organism	17	1256	0.39	0.0108	MIF,SERPINE1,GAPDH,ENO1,HSPB1,PRDX1,KNG1,APP,PRDX2,F2,CLU,SNCA,HP,APOA4,HSPD1,GSTP1,VIM
GO:0060341	Regulation of cellular localization	15	1027	0.42	0.0109	NGFR,MAP2K2,YWHAE,APP,HSPB4,F2,HSP90AA1,SNCA,APOD,GSTO1,HSP90AB1,YWHAB,YWHAZ,PARK7,CRYAB
GO:1904589	Regulation of protein import	4	65	1.05	0.0109	APP,APOD,HSP90AB1,HSPA8
GO:0008088	Axo-dendritic transport	4	66	1.04	0.0113	HSPB1,SOD1,APP,HSPA8
GO:0022617	Extracellular matrix disassembly	4	66	1.04	0.0113	TIMP1,MMP2,MMP8,KLKB1
GO:0048468	Cell development	20	1629	0.35	0.0113	NGFR,APOA1,APOE,SOD1,APP,CLU,MET,HSP90AA1,APOD,COL6A1,AGT,COL11A1,HSP90AB1,GRB2,G6PD,PSAP,YWHAZ,CST3,GSTP1,VIM
GO:0050996	Positive regulation of lipid catabolic process	3	27	1.3	0.0113	APOA1,APOA4,APOA2
GO:0071280	Cellular response to copper ion	3	27	1.3	0.0113	APP,SNCA,NFE2L1
GO:1900740	Positive regulation of protein insertion into mitochondrial membrane involved in apoptotic signaling pathway	3	27	1.3	0.0113	YWHAE,YWHAB,YWHAZ
GO:0007565	Female pregnancy	6	183	0.77	0.0117	MMP2,SOD1,CTSB,AGT,CST3,SLC2A1
GO:0009438	Methylglyoxal metabolic process	2	5	1.86	0.0117	TPI1,PARK7
GO:0033591	Response to l-ascorbic acid	2	5	1.86	0.0117	CAT,GSTP1
GO:0043488	Regulation of mrna stability	6	183	0.77	0.0117	HSPB1,RPS27A,YWHAB,YWHAZ,HSPA8,VIM
GO:0045541	Negative regulation of cholesterol biosynthetic process	2	5	1.86	0.0117	APOE,SOD1
GO:0046351	Disaccharide biosynthetic process	2	5	1.86	0.0117	FBP1,SLC2A1
GO:0051583	Dopamine uptake involved in synaptic transmission	2	5	1.86	0.0117	SNCA,PARK7
GO:0070613	Regulation of protein processing	4	67	1.03	0.0117	SERPINE1,ENO1,THBS1,KLKB1
GO:1902956	Regulation of mitochondrial electron transport, nadh to ubiquinone	2	5	1.86	0.0117	SNCA,PARK7
GO:1904062	Regulation of cation transmembrane transport	8	337	0.63	0.0118	YWHAE,APP,F2,SNCA,AGT,GSTO1,G6PD,PARK7
GO:0031330	Negative regulation of cellular catabolic process	7	258	0.69	0.0121	TIMP1,MET,SNCA,HP,HSP90AB1,CST3,PARK7
GO:0030308	Negative regulation of cell growth	6	187	0.76	0.0127	ENO1,AGT,HSPA1B,G6PD,FBP1,CRYAB
GO:1901617	Organic hydroxy compound biosynthetic process	6	187	0.76	0.0127	APOA1,GPR37,SNCA,APOA4,G6PD,PARK7
GO:0030335	Positive regulation of cell migration	10	522	0.54	0.0128	CTSH,SERPINE1,VTN,HSPB1,THBS1,APP,MET,AGT,LGMN,GPI
GO:0045471	Response to ethanol	5	123	0.87	0.0129	CAT,SOD1,EEF2,G6PD,GSTP1
GO:0002082	Regulation of oxidative phosphorylation	3	29	1.27	0.0130	SNCA,PGK1,PARK7
GO:0032369	Negative regulation of lipid transport	3	29	1.27	0.0130	APOE,THBS1,APOA2
GO:0002688	Regulation of leukocyte chemotaxis	5	124	0.86	0.0133	MIF,SERPINE1,THBS1,APP,LGMN
GO:0072594	Establishment of protein localization to organelle	9	433	0.58	0.0135	CAT,RPS27A,HSPA4,CLU,HSP90AA1,AGT,HSPD1,IDH1,HSPA8
GO:0001906	Cell killing	5	126	0.86	0.0142	CTSH,GAPDH,PRDX1,KNG1,F2
GO:0043457	Regulation of cellular respiration	3	30	1.26	0.0142	TRAP1,SNCA,PARK7
GO:0009052	Pentose-phosphate shunt, non-oxidative branch	2	6	1.78	0.0148	TALDO1,TKT
GO:0010757	Negative regulation of plasminogen activation	2	6	1.78	0.0148	SERPINE1,THBS1
GO:0014012	Peripheral nervous system axon regeneration	2	6	1.78	0.0148	APOA1,APOD
GO:0045964	Positive regulation of dopamine metabolic process	2	6	1.78	0.0148	GPR37,PARK7
GO:0046477	Glycosylceramide catabolic process	2	6	1.78	0.0148	GLA,PSAP
GO:0071638	Negative regulation of monocyte chemotactic protein-1 production	2	6	1.78	0.0148	APOD,GSTP1
GO:1902177	Positive regulation of oxidative stress-induced intrinsic apoptotic signaling pathway	2	6	1.78	0.0148	SOD1,PARK7
GO:1903588	Negative regulation of blood vessel endothelial cell proliferation involved in sprouting angiogenesis	2	6	1.78	0.0148	NGFR,THBS1
GO:0048871	Multicellular organismal homeostasis	8	352	0.61	0.0149	CTSH,HSPB1,PRDX1,PRDX5,SOD1,ALB,MET,COL2A1
GO:0051222	Positive regulation of protein transport	8	352	0.61	0.0149	MIF,GAPDH,YWHAE,APP,HSP90AB1,YWHAB,YWHAZ,GPI
GO:0006874	Cellular calcium ion homeostasis	9	442	0.57	0.0152	APOE,YWHAE,KNG1,APP,HSP90B1,F2,SNCA,AGT,GSTO1
GO:0051091	Positive regulation of dna-binding transcription factor activity	7	271	0.67	0.0154	CAT,RPS27A,APP,CLU,AGT,HSPA1B,PARK7
GO:0010821	Regulation of mitochondrion organization	6	196	0.74	0.0155	YWHAE,APP,CLU,YWHAB,YWHAZ,PARK7
GO:0001895	Retina homeostasis	4	74	0.99	0.0159	HSPB1,PRDX1,SOD1,ALB
GO:0002526	Acute inflammatory response	4	74	0.99	0.0159	KLKB1,F2,HP,APOA2
GO:0046890	Regulation of lipid biosynthetic process	6	197	0.74	0.0159	APOA1,APOE,SOD1,APP,APOA4,IDH1
GO:0044089	Positive regulation of cellular component biogenesis	10	542	0.52	0.0163	APOA1,APOE,CLU,MET,HSP90AA1,SNCA,AGT,HSPA1B,GRB2,PARK7
GO:0001774	Microglial cell activation	3	32	1.23	0.0164	APP,CLU,SNCA
GO:1903362	Regulation of cellular protein catabolic process	7	275	0.66	0.0165	APOE,CLU,HSP90AA1,NFE2L1,HSP90AB1,HSPA1B,PARK7
GO:1904427	Positive regulation of calcium ion transmembrane transport	4	75	0.99	0.0165	F2,SNCA,GSTO1,G6PD
GO:0030003	Cellular cation homeostasis	11	644	0.49	0.0166	APOE,YWHAE,KNG1,SOD1,APP,CA2,HSP90B1,F2,SNCA,AGT,GSTO1
GO:0071705	Nitrogen compound transport	21	1823	0.32	0.0169	NGFR,CAT,HSPB1,APOE,YWHAE,RPS27A,HSP90B1,HSPA4,CLU,HBB,HSP90AA1,SNCA,NFE2L1,AGT,YWHAB,HSPD1,PSAP,YWHAZ,IDH1,PARK7,HSPA8
GO:0060627	Regulation of vesicle-mediated transport	10	550	0.52	0.0179	SERPINE1,VTN,APOA1,APOE,MAP2K2,SOD1,APP,CLU,SNCA,APOA2
GO:2000026	Regulation of multicellular organismal development	23	2096	0.3	0.0179	NGFR,TIMP1,CTSH,SERPINE1,APOA1,HSPB1,APOE,SERPINF1,THBS1,SOD1,APP,CA2,PRDX2,F2,PKM,SNCA,NFE2L1,AGT,PGK1,HSPA1B,G6PD,YWHAZ,VIM
GO:0032489	Regulation of cdc42 protein signal transduction	2	7	1.71	0.0182	APOA1,APOE
GO:0032914	Positive regulation of transforming growth factor beta1 production	2	7	1.71	0.0182	THBS1,LUM
GO:0033864	Positive regulation of nad(p)h oxidase activity	2	7	1.71	0.0182	AGT,PARK7
GO:0042177	Negative regulation of protein catabolic process	5	135	0.83	0.0182	TIMP1,SNCA,HSP90AB1,CST3,PARK7
GO:0032409	Regulation of transporter activity	7	281	0.65	0.0183	YWHAE,APP,SNCA,AGT,APOA2,GSTO1,PARK7
GO:0048872	Homeostasis of number of cells	6	204	0.73	0.0184	PRDX1,PRDX5,SOD1,PRDX2,NFE2L1,G6PD
GO:0048660	Regulation of smooth muscle cell proliferation	5	136	0.82	0.0187	MMP2,THBS1,APOD,AGT,GSTP1
GO:0007006	Mitochondrial membrane organization	5	137	0.82	0.0191	YWHAE,HSPA4,HSP90AA1,YWHAB,YWHAZ
GO:0061136	Regulation of proteasomal protein catabolic process	6	207	0.72	0.0195	APOE,CLU,NFE2L1,HSP90AB1,HSPA1B,PARK7
GO:0009749	Response to glucose	5	138	0.82	0.0197	SERPINF1,THBS1,PFKL,APOA2,LDHA
GO:0070328	Triglyceride homeostasis	3	35	1.19	0.0200	APOA1,APOE,APOA4
GO:0002685	Regulation of leukocyte migration	6	209	0.72	0.0204	MIF,SERPINE1,THBS1,APP,APOD,LGMN
GO:0060429	Epithelium development	15	1109	0.39	0.0205	NGFR,CTSH,ALDOC,CAT,CRYGD,SOD1,CA2,MET,CTSB,PGK1,COL2A1,GRB2,PSAP,CST3,VIM
GO:0046683	Response to organophosphorus	5	140	0.81	0.0207	SOD1,APP,HSP90B1,HSPD1,LDHA
GO:0044267	Cellular protein metabolic process	34	3696	0.22	0.0208	TIMP1,MMP2,CTSH,MANBA,GAPDH,APOA1,APOE,THBS1,MAP2K2,YWHAE,KNG1,RPS27A,APP,ALB,HSP90B1,EEF2,F2,MET,MDH2,SNCA,CTSB,APOA4,NFE2L1,AGT,APOA2,YWHAB,GRB2,LGMN,PSAP,YWHAZ,CST3,MAN2B1,PARK7,CRYAB
GO:0051345	Positive regulation of hydrolase activity	12	772	0.45	0.0208	NGFR,CTSH,CTSD,APOA1,APP,SNCA,APOA4,AGT,HSP90AB1,HSPD1,LGMN,PSAP
GO:0006875	Cellular metal ion homeostasis	10	565	0.51	0.0210	APOE,YWHAE,KNG1,SOD1,APP,HSP90B1,F2,SNCA,AGT,GSTO1
GO:0030154	Cell differentiation	34	3702	0.22	0.0212	NGFR,MMP2,VTN,ALDOC,MMP8,APOA1,CAT,APOE,SERPINF1,YWHAE,CRYGD,SOD1,APP,EEF2,F2,CLU,MET,HSP90AA1,APOD,CTSB,NFE2L1,COL6A1,AGT,COL11A1,HSP90AB1,PGK1,COL2A1,GRB2,G6PD,PSAP,YWHAZ,CST3,GSTP1,VIM
GO:0032147	Activation of protein kinase activity	8	376	0.59	0.0212	THBS1,MAP2K2,SOD1,RPS27A,APP,PRDX2,AGT,PARK7
GO:0033198	Response to atp	3	36	1.18	0.0213	SOD1,HSP90B1,HSPD1
GO:1900182	Positive regulation of protein localization to nucleus	4	82	0.95	0.0215	NGFR,F2,HSP90AB1,PARK7
GO:0043393	Regulation of protein binding	6	212	0.71	0.0216	VTN,APOE,APP,MET,HSP90AB1,PARK7
GO:0016139	Glycoside catabolic process	2	8	1.66	0.0217	GLA,FUCA1
GO:0019388	Galactose catabolic process	2	8	1.66	0.0217	GLB1,PGM2
GO:0035635	Entry of bacterium into host cell	2	8	1.66	0.0217	MET,GRB2
GO:0110095	Cellular detoxification of aldehyde	2	8	1.66	0.0217	AKR1A1,PARK7
GO:1903827	Regulation of cellular protein localization	10	568	0.5	0.0217	NGFR,YWHAE,APP,F2,HSP90AA1,APOD,HSP90AB1,YWHAB,YWHAZ,PARK7
GO:0015031	Protein transport	18	1486	0.34	0.0221	NGFR,CAT,HSPB1,APOE,YWHAE,RPS27A,HSP90B1,HSPA4,CLU,HSP90AA1,AGT,YWHAB,HSPD1,PSAP,YWHAZ,IDH1,PARK7,HSPA8
GO:0048145	Regulation of fibroblast proliferation	4	83	0.94	0.0222	NGFR,MIF,AGT,GSTP1
GO:0050865	Regulation of cell activation	10	571	0.5	0.0222	MIF,MMP8,APOE,THBS1,SOD1,APP,PRDX2,F2,HSPD1,GRB2
GO:0016042	Lipid catabolic process	7	294	0.63	0.0224	GLA,APOE,PRDX6,APOA4,APOA2,FUCA1,PSAP
GO:2001240	Negative regulation of extrinsic apoptotic signaling pathway in absence of ligand	3	37	1.17	0.0224	PRDX2,HSPA1B,COL2A1
GO:0032642	Regulation of chemokine production	4	84	0.94	0.0229	MIF,APP,APOD,GSTP1
GO:0034641	Cellular nitrogen compound metabolic process	31	3282	0.23	0.0233	GLA,CTSH,ALDOC,GAPDH,TPI1,ENO1,PFKL,SOD1,RPS27A,APP,EEF2,PKM,ENO3,HSP90AA1,ALDH9A1,NFE2L1,PGAM1,HSP90AB1,PGK1,HSPA1B,HSPD1,G6PD,PSAP,ALDOA,GSTP1,IDH1,GPI,PARK7,HSPA8,ENO2,LDHA
GO:0034765	Regulation of ion transmembrane transport	9	477	0.53	0.0233	THBS1,YWHAE,APP,F2,SNCA,AGT,GSTO1,G6PD,PARK7
GO:0003012	Muscle system process	7	297	0.63	0.0234	SOD1,GAA,EEF2,AGT,ALDOA,CRYAB,VIM
GO:0032651	Regulation of interleukin-1 beta production	4	85	0.93	0.0237	APOA1,HSPB1,APP,GSTP1
GO:0046889	Positive regulation of lipid biosynthetic process	4	85	0.93	0.0237	APOA1,APOE,APP,APOA4
GO:0001909	Leukocyte mediated cytotoxicity	3	38	1.16	0.0238	CTSH,PRDX1,F2
GO:0001953	Negative regulation of cell-matrix adhesion	3	38	1.16	0.0238	SERPINE1,THBS1,APOD
GO:0006458	De novo protein folding	3	38	1.16	0.0238	HSPA1B,HSPD1,HSPA8
GO:0008277	Regulation of g protein-coupled receptor signaling pathway	5	146	0.79	0.0238	APP,F2,MET,SNCA,YWHAB
GO:0090207	Regulation of triglyceride metabolic process	3	38	1.16	0.0238	APOA1,APOE,APOA4
GO:0051384	Response to glucocorticoid	5	147	0.79	0.0243	SERPINF1,GLB1,APOA2,HSPD1,GSTP1
GO:0032092	Positive regulation of protein binding	4	86	0.93	0.0244	VTN,APOE,APP,HSP90AB1
GO:0010898	Positive regulation of triglyceride catabolic process	2	9	1.6	0.0253	APOA1,APOA4
GO:0071634	Regulation of transforming growth factor beta production	3	39	1.14	0.0253	THBS1,LUM,HSP90AB1
GO:1904646	Cellular response to amyloid-beta	3	39	1.14	0.0253	NGFR,APP,LGMN
GO:0050801	Ion homeostasis	12	796	0.44	0.0254	APOA1,APOE,YWHAE,KNG1,SOD1,APP,CA2,HSP90B1,F2,SNCA,AGT,GSTO1
GO:0007596	Blood coagulation	7	303	0.62	0.0257	HSPB1,KLKB1,KNG1,F2,HBB,HBD,YWHAZ
GO:0043434	Response to peptide hormone	8	394	0.57	0.0267	TIMP1,CAT,CA2,PKM,AGT,GRB2,GSTP1,SLC2A1
GO:0051701	Interaction with host	5	151	0.78	0.0268	GAPDH,MET,CTSB,HSPA1B,GRB2
GO:1905897	Regulation of response to endoplasmic reticulum stress	4	89	0.91	0.0271	APP,CLU,NFE2L1,PARK7
GO:0006839	Mitochondrial transport	6	225	0.68	0.0273	YWHAE,HSPA4,HSP90AA1,YWHAB,HSPD1,YWHAZ
GO:0006919	Activation of cysteine-type endopeptidase activity involved in apoptotic process	4	90	0.91	0.0281	NGFR,CTSH,SNCA,HSPD1
GO:0048588	Developmental cell growth	4	90	0.91	0.0281	APP,HSP90AA1,AGT,HSP90AB1
GO:0006695	Cholesterol biosynthetic process	3	41	1.12	0.0283	APOA1,APOA4,G6PD
GO:0007566	Embryo implantation	3	41	1.12	0.0283	MMP2,SOD1,CST3
GO:1903169	Regulation of calcium ion transmembrane transport	5	154	0.77	0.0288	YWHAE,F2,SNCA,GSTO1,G6PD
GO:0042416	Dopamine biosynthetic process	2	10	1.56	0.0295	GPR37,SNCA
GO:0051006	Positive regulation of lipoprotein lipase activity	2	10	1.56	0.0295	APOA1,APOA4
GO:1903862	Positive regulation of oxidative phosphorylation	2	10	1.56	0.0295	PGK1,PARK7
GO:0051281	Positive regulation of release of sequestered calcium ion into cytosol	3	42	1.11	0.0298	F2,SNCA,GSTO1
GO:0014074	Response to purine-containing compound	5	156	0.76	0.0300	SOD1,APP,HSP90B1,HSPD1,LDHA
GO:0031400	Negative regulation of protein modification process	10	602	0.48	0.0305	HSPB1,APOE,YWHAE,SNCA,AGT,YWHAB,HSPA1B,G6PD,GSTP1,PARK7
GO:0006518	Peptide metabolic process	9	503	0.51	0.0313	CTSH,SOD1,RPS27A,EEF2,NFE2L1,G6PD,GSTP1,IDH1,PARK7
GO:0001937	Negative regulation of endothelial cell proliferation	3	43	1.1	0.0315	NGFR,APOE,THBS1
GO:0009268	Response to ph	3	43	1.1	0.0315	SERPINF1,CA2,LGMN
GO:0015701	Bicarbonate transport	3	43	1.1	0.0315	HBA2,CA2,HBB
GO:1901184	Regulation of erbb signaling pathway	4	94	0.89	0.0318	APP,AGT,GRB2,LGMN
GO:0044255	Cellular lipid metabolic process	13	939	0.4	0.0326	MIF,GLA,APOA1,CAT,APOE,HEXA,GLB1,PRDX6,APOA4,APOA2,FUCA1,PSAP,GSTP1
GO:0048699	Generation of neurons	18	1551	0.32	0.0327	NGFR,APOA1,APOE,SERPINF1,YWHAE,SOD1,APP,F2,MET,HSP90AA1,APOD,NFE2L1,AGT,HSP90AB1,GRB2,PSAP,YWHAZ,VIM
GO:0048732	Gland development	8	410	0.55	0.0327	VTN,APOA1,SOD1,PRDX2,MET,PKM,PSAP,CST3
GO:0045833	Negative regulation of lipid metabolic process	4	95	0.88	0.0328	APOE,SOD1,APOD,APOA2
GO:0019730	Antimicrobial humoral response	5	160	0.75	0.0329	GAPDH,KNG1,APP,F2,CLU
GO:0006469	Negative regulation of protein kinase activity	6	236	0.66	0.0331	HSPB1,APOE,SNCA,AGT,GSTP1,PARK7
GO:0051259	Protein complex oligomerization	6	236	0.66	0.0331	MIF,PFKL,APP,SNCA,ALDH9A1,ALDOA
GO:0031639	Plasminogen activation	2	11	1.52	0.0337	KLKB1,PGK1
GO:0034766	Negative regulation of ion transmembrane transport	4	96	0.88	0.0337	THBS1,YWHAE,AGT,GSTO1
GO:0033043	Regulation of organelle organization	16	1306	0.35	0.0339	ENO1,APOA1,MAP2K2,YWHAE,APP,CLU,MET,ENO3,SNCA,NFE2L1,YWHAB,HSPA1B,GRB2,YWHAZ,PARK7,ENO2
GO:0021762	Substantia nigra development	3	45	1.08	0.0346	YWHAE,G6PD,LDHA
GO:0045744	Negative regulation of g protein-coupled receptor signaling pathway	3	45	1.08	0.0346	MET,SNCA,YWHAB
GO:0098771	Inorganic ion homeostasis	11	723	0.44	0.0347	APOE,YWHAE,KNG1,SOD1,APP,CA2,HSP90B1,F2,SNCA,AGT,GSTO1
GO:0002690	Positive regulation of leukocyte chemotaxis	4	98	0.87	0.0357	SERPINE1,THBS1,APP,LGMN
GO:0002697	Regulation of immune effector process	8	418	0.54	0.0357	MIF,VTN,APOA1,F2,CLU,APOA2,HSPD1,GPI
GO:1901216	Positive regulation of neuron death	4	98	0.87	0.0357	APOE,APP,CLU,SNCA
GO:0030199	Collagen fibril organization	3	46	1.07	0.0364	LUM,COL11A1,COL2A1
GO:0050999	Regulation of nitric-oxide synthase activity	3	46	1.07	0.0364	GLA,APOE,HSP90AA1
GO:0051402	Neuron apoptotic process	3	46	1.07	0.0364	NGFR,GAPDH,APP
GO:0001558	Regulation of cell growth	8	423	0.53	0.0381	ENO1,APOE,F2,AGT,HSPA1B,G6PD,FBP1,CRYAB
GO:0002673	Regulation of acute inflammatory response	3	47	1.06	0.0381	KLKB1,GSTP1,PARK7
GO:0009313	Oligosaccharide catabolic process	2	12	1.48	0.0381	MANBA,MAN2B1
GO:0032769	Negative regulation of monooxygenase activity	2	12	1.48	0.0381	GLA,SNCA
GO:0038166	Angiotensin-activated signaling pathway	2	12	1.48	0.0381	CA2,AGT
GO:0046185	Aldehyde catabolic process	2	12	1.48	0.0381	AKR1A1,PARK7
GO:1900271	Regulation of long-term synaptic potentiation	3	47	1.06	0.0381	APOE,APP,LGMN
GO:1900272	Negative regulation of long-term synaptic potentiation	2	12	1.48	0.0381	APOE,APP
GO:1902950	Regulation of dendritic spine maintenance	2	12	1.48	0.0381	APOE,APP
GO:0045766	Positive regulation of angiogenesis	5	169	0.73	0.0395	CTSH,SERPINE1,HSPB1,THBS1,PKM
GO:0009409	Response to cold	3	48	1.05	0.0399	HSP90AA1,NFE2L1,HSPD1
GO:0006936	Muscle contraction	6	248	0.64	0.0401	GAA,EEF2,AGT,ALDOA,CRYAB,VIM
GO:0010638	Positive regulation of organelle organization	10	633	0.46	0.0407	APOA1,YWHAE,APP,MET,SNCA,YWHAB,HSPA1B,GRB2,YWHAZ,PARK7
GO:0033365	Protein localization to organelle	11	743	0.43	0.0412	CAT,YWHAE,RPS27A,HSPA4,CLU,HSP90AA1,AGT,HSPD1,IDH1,PARK7,HSPA8
GO:0044409	Entry into host	4	103	0.85	0.0412	MET,CTSB,HSPA1B,GRB2
GO:0051216	Cartilage development	5	171	0.72	0.0412	TIMP1,LUM,COL6A1,COL11A1,COL2A1
GO:1903311	Regulation of mrna metabolic process	7	338	0.57	0.0421	HSPB1,RPS27A,PRDX6,YWHAB,YWHAZ,HSPA8,VIM
GO:0022603	Regulation of anatomical structure morphogenesis	14	1095	0.36	0.0424	NGFR,CTSH,SERPINE1,APOA1,HSPB1,APOE,SERPINF1,THBS1,F2,PKM,AGT,PGK1,ALDOA,CST3
GO:0006089	Lactate metabolic process	2	13	1.45	0.0427	PARK7,LDHA
GO:0010642	Negative regulation of platelet-derived growth factor receptor signaling pathway	2	13	1.45	0.0427	SNCA,APOD
GO:0010739	Positive regulation of protein kinase a signaling	2	13	1.45	0.0427	MIF,APP
GO:0018206	Peptidyl-methionine modification	2	13	1.45	0.0427	APOA1,APOA2
GO:0051480	Regulation of cytosolic calcium ion concentration	7	340	0.57	0.0431	YWHAE,KNG1,APP,F2,SNCA,AGT,GSTO1
GO:1901566	Organonitrogen compound biosynthetic process	16	1346	0.33	0.0433	APOA1,APOE,LUM,HEXA,RPS27A,GPR37,EEF2,PKM,SNCA,ALDH9A1,NFE2L1,APOA2,GSTO1,AKR1A1,ALDOA,GSTP1
GO:1903829	Positive regulation of cellular protein localization	7	342	0.57	0.0443	NGFR,YWHAE,F2,HSP90AB1,YWHAB,YWHAZ,PARK7
GO:0051090	Regulation of dna-binding transcription factor activity	8	437	0.52	0.0445	CAT,RPS27A,APP,PRDX2,CLU,AGT,HSPA1B,PARK7
GO:0050877	Nervous system process	16	1352	0.33	0.0449	CRYBB1,APOE,SERPINF1,CRYGD,LUM,SOD1,APP,HSPB4,GAA,AGT,COL11A1,COL2A1,LGMN,PSAP,CRYBB2,MAN2B1
GO:0034613	Cellular protein localization	18	1610	0.31	0.0450	NGFR,CAT,HSPB1,APOE,YWHAE,RPS27A,HSP90B1,HSPA4,CLU,HSP90AA1,AGT,YWHAB,HSPD1,PSAP,YWHAZ,IDH1,PARK7,HSPA8
GO:0042060	Wound healing	8	439	0.52	0.0455	TIMP1,HSPB1,KLKB1,KNG1,F2,HBB,HBD,YWHAZ
GO:0051924	Regulation of calcium ion transport	6	256	0.63	0.0455	YWHAE,F2,SNCA,AGT,GSTO1,G6PD
GO:0001523	Retinoid metabolic process	4	108	0.83	0.0473	APOA1,APOE,APOA4,APOA2
GO:0002262	Myeloid cell homeostasis	4	108	0.83	0.0473	PRDX1,SOD1,NFE2L1,G6PD
GO:0007611	Learning or memory	6	259	0.62	0.0475	APOE,SERPINF1,APP,AGT,LGMN,MAN2B1
GO:0010596	Negative regulation of endothelial cell migration	3	52	1.02	0.0475	APOE,SERPINF1,THBS1
GO:0014854	Response to inactivity	2	14	1.41	0.0475	CAT,PKM
GO:0032375	Negative regulation of cholesterol transport	2	14	1.41	0.0475	APOE,APOA2
GO:0048146	Positive regulation of fibroblast proliferation	3	52	1.02	0.0475	NGFR,MIF,AGT
GO:0048168	Regulation of neuronal synaptic plasticity	3	52	1.02	0.0475	APOE,APP,AGT
GO:0050885	Neuromuscular process controlling balance	3	52	1.02	0.0475	APP,GAA,PSAP
GO:1902430	Negative regulation of amyloid-beta formation	2	14	1.41	0.0475	APOE,CLU
GO:1904705	Regulation of vascular associated smooth muscle cell proliferation	3	52	1.02	0.0475	MMP2,AGT,GSTP1
GO:0009890	Negative regulation of biosynthetic process	18	1624	0.3	0.0484	GLA,GAPDH,ENO1,TRAP1,APOE,PRDX5,SOD1,RPS27A,APP,SNCA,NFE2L1,YWHAB,HSPD1,GSTP1,FBP1,PARK7,HSPA8,CRYAB
GO:0031113	Regulation of microtubule polymerization	3	53	1.01	0.0497	MET,SNCA,HSPA1B
GO:0050918	Positive chemotaxis	3	53	1.01	0.0497	MIF,APP,MET

## Sheet: PVR and RRD_Pathways
Table S3.3 - Functional analysis of the proteins found differentially expressed in vitreous collected from patientswith retinal detachment (RD) and proliferative vitreoretinopathy (PVR) based on Kyoto Encyclopedia of Genes and Genomes (KEGG), Reactome and WikiPathways databases (STRING v11.5).
#category	#Term ID	Term description	Observed gene count	Background gene count	Strength	False Discovery Rate	Matching proteins in the network (labels)
KEGG	hsa00010	Glycolysis / Gluconeogenesis	19	65	1.72	1.77e-23	ALDOC,GAPDH,TPI1,ENO1,ALDH2,PFKL,PKM,ENO3,ALDH9A1,PGAM1,AKR1A1,PGK1,PGM2,ALDOA,LDHB,GPI,FBP1,ENO2,LDHA
KEGG	hsa01200	Carbon metabolism	20	117	1.49	5.05e-21	ALDOC,GAPDH,TPI1,ENO1,CAT,PFKL,PGD,PKM,TALDO1,ENO3,MDH2,PGAM1,PGK1,G6PD,ALDOA,IDH1,TKT,GPI,FBP1,ENO2
KEGG	hsa01230	Biosynthesis of amino acids	14	73	1.54	4.11e-15	ALDOC,GAPDH,TPI1,ENO1,PFKL,PKM,TALDO1,ENO3,PGAM1,PGK1,ALDOA,IDH1,TKT,ENO2
KEGG	hsa04066	HIF-1 signaling pathway	14	106	1.38	3.29e-13	TIMP1,SERPINE1,ALDOC,GAPDH,ENO1,MAP2K2,PFKL,ENO3,PGK1,ALDOA,LDHB,SLC2A1,ENO2,LDHA
KEGG	hsa01100	Metabolic pathways	36	1447	0.65	4.74e-13	MIF,GLA,ALDOC,GAPDH,TPI1,ENO1,CAT,ALDH2,HEXA,PFKL,PGD,CA2,GAA,GLB1,PKM,TALDO1,ENO3,MDH2,PRDX6,ALDH9A1,GSTO1,PGAM1,AKR1A1,PGK1,PGM2,GPX3,G6PD,ALDOA,LDHB,GSTP1,IDH1,TKT,GPI,FBP1,ENO2,LDHA
KEGG	hsa00030	Pentose phosphate pathway	10	29	1.8	5.06e-13	ALDOC,PFKL,PGD,TALDO1,PGM2,G6PD,ALDOA,TKT,GPI,FBP1
KEGG	hsa04142	Lysosome	12	126	1.24	6.59e-10	GLA,CTSH,MANBA,CTSD,HEXA,GAA,GLB1,CTSB,FUCA1,LGMN,PSAP,MAN2B1
KEGG	hsa05230	Central carbon metabolism in cancer	10	69	1.42	7.17e-10	MAP2K2,PFKL,MET,PKM,PGAM1,G6PD,LDHB,IDH1,SLC2A1,LDHA
KEGG	hsa04151	PI3K-Akt signaling pathway	14	350	0.86	4.65e-07	NGFR,VTN,THBS1,MAP2K2,YWHAE,HSP90B1,MET,HSP90AA1,COL6A1,HSP90AB1,YWHAB,COL2A1,GRB2,YWHAZ
KEGG	hsa00480	Glutathione metabolism	7	53	1.38	1.26e-06	PGD,PRDX6,GSTO1,GPX3,G6PD,GSTP1,IDH1
KEGG	hsa04915	Estrogen signaling pathway	9	133	1.09	2.69e-06	MMP2,CTSD,MAP2K2,HSP90B1,HSP90AA1,HSP90AB1,HSPA1B,GRB2,HSPA8
KEGG	hsa04612	Antigen processing and presentation	7	63	1.3	3.12e-06	HSPA4,HSP90AA1,CTSB,HSP90AB1,HSPA1B,LGMN,HSPA8
KEGG	hsa00511	Other glycan degradation	5	18	1.7	3.65e-06	MANBA,HEXA,GLB1,FUCA1,MAN2B1
KEGG	hsa00620	Pyruvate metabolism	6	38	1.46	3.65e-06	ALDH2,PKM,MDH2,ALDH9A1,LDHB,LDHA
KEGG	hsa00052	Galactose metabolism	5	30	1.48	2.90e-05	GLA,PFKL,GAA,GLB1,PGM2
KEGG	hsa00051	Fructose and mannose metabolism	5	32	1.45	3.61e-05	ALDOC,TPI1,PFKL,ALDOA,FBP1
KEGG	hsa04922	Glucagon signaling pathway	7	101	1.1	4.31e-05	PFKL,PKM,PGAM1,LDHB,FBP1,SLC2A1,LDHA
KEGG	hsa04141	Protein processing in endoplasmic reticulum	8	165	0.94	9.46e-05	HSPB4,HSPA4L,HSP90B1,HSP90AA1,HSP90AB1,HSPA1B,HSPA8,CRYAB
KEGG	hsa05200	Pathways in cancer	13	517	0.66	0.00012	MMP2,MAP2K2,KNG1,HSP90B1,F2,MET,HSP90AA1,AGT,GSTO1,HSP90AB1,GRB2,GSTP1,SLC2A1
KEGG	hsa04610	Complement and coagulation cascades	6	82	1.12	0.00015	SERPINE1,VTN,KLKB1,KNG1,F2,CLU
KEGG	hsa05215	Prostate cancer	6	96	1.05	0.00033	MAP2K2,HSP90B1,HSP90AA1,HSP90AB1,GRB2,GSTP1
KEGG	hsa04213	Longevity regulating pathway - multiple species	5	61	1.17	0.00047	CAT,SOD1,HSPA1B,HSPA8,CRYAB
KEGG	hsa05143	African trypanosomiasis	4	36	1.3	0.00098	APOA1,HBA2,KNG1,HBB
KEGG	hsa03018	RNA degradation	5	75	1.08	0.0011	ENO1,PFKL,ENO3,HSPD1,ENO2
KEGG	hsa04146	Peroxisome	5	79	1.06	0.0013	CAT,PRDX1,PRDX5,SOD1,IDH1
KEGG	hsa05418	Fluid shear stress and atherosclerosis	6	130	0.92	0.0014	MMP2,HSP90B1,HSP90AA1,GSTO1,HSP90AB1,GSTP1
KEGG	hsa05205	Proteoglycans in cancer	7	196	0.81	0.0016	MMP2,VTN,THBS1,MAP2K2,LUM,MET,GRB2
KEGG	hsa05144	Malaria	4	46	1.2	0.0020	HBA2,THBS1,MET,HBB
KEGG	hsa04979	Cholesterol metabolism	4	48	1.18	0.0022	APOA1,APOE,APOA4,APOA2
KEGG	hsa00561	Glycerolipid metabolism	4	59	1.09	0.0045	GLA,ALDH2,ALDH9A1,AKR1A1
KEGG	hsa05211	Renal cell carcinoma	4	66	1.04	0.0065	MAP2K2,MET,GRB2,SLC2A1
KEGG	hsa00500	Starch and sucrose metabolism	3	32	1.23	0.0097	GAA,PGM2,GPI
KEGG	hsa04510	Focal adhesion	6	198	0.74	0.0097	VTN,THBS1,MET,COL6A1,COL2A1,GRB2
KEGG	hsa04010	MAPK signaling pathway	7	288	0.64	0.0120	NGFR,HSPB1,MAP2K2,MET,HSPA1B,GRB2,HSPA8
KEGG	hsa04512	ECM-receptor interaction	4	88	0.92	0.0159	VTN,THBS1,COL6A1,COL2A1
KEGG	hsa00380	Tryptophan metabolism	3	41	1.12	0.0169	CAT,ALDH2,ALDH9A1
KEGG	hsa05219	Bladder cancer	3	41	1.12	0.0169	MMP2,THBS1,MAP2K2
KEGG	hsa05160	Hepatitis C	5	156	0.76	0.0173	MAP2K2,YWHAE,YWHAB,GRB2,YWHAZ
KEGG	hsa05206	MicroRNAs in cancer	5	160	0.75	0.0187	THBS1,MAP2K2,MET,GRB2,VIM
KEGG	hsa05225	Hepatocellular carcinoma	5	160	0.75	0.0187	MAP2K2,MET,GSTO1,GRB2,GSTP1
KEGG	hsa05165	Human papillomavirus infection	7	325	0.59	0.0195	VTN,THBS1,MAP2K2,PKM,COL6A1,COL2A1,GRB2
KEGG	hsa00520	Amino sugar and nucleotide sugar metabolism	3	46	1.07	0.0197	HEXA,PGM2,GPI
KEGG	hsa00600	Sphingolipid metabolism	3	47	1.06	0.0204	GLA,GLB1,PSAP
KEGG	hsa00270	Cysteine and methionine metabolism	3	49	1.05	0.0223	MDH2,LDHB,LDHA
KEGG	hsa05203	Viral carcinogenesis	5	182	0.7	0.0278	YWHAE,PKM,YWHAB,GRB2,YWHAZ
KEGG	hsa00603	Glycosphingolipid biosynthesis - globo and isoglobo series	2	15	1.38	0.0281	GLA,HEXA
KEGG	hsa00604	Glycosphingolipid biosynthesis - ganglio series	2	15	1.38	0.0281	HEXA,GLB1
KEGG	hsa04722	Neurotrophin signaling pathway	4	114	0.8	0.0281	NGFR,MAP2K2,YWHAE,GRB2
KEGG	hsa05134	Legionellosis	3	55	0.99	0.0281	HSPA1B,HSPD1,HSPA8
KEGG	hsa00531	Glycosaminoglycan degradation	2	19	1.28	0.0394	HEXA,GLB1
KEGG	hsa05132	Salmonella infection	5	209	0.64	0.0432	GAPDH,MAP2K2,HSP90B1,HSP90AA1,HSP90AB1
KEGG	hsa04210	Apoptosis	4	132	0.74	0.0435	CTSH,CTSD,MAP2K2,CTSB
KEGG	hsa00340	Histidine metabolism	2	21	1.24	0.0444	ALDH2,ALDH9A1
KEGG	hsa05223	Non-small cell lung cancer	3	68	0.9	0.0444	MAP2K2,MET,GRB2
Reactome	HSA-71387	Metabolism of carbohydrates	28	292	1.24	1.03e-22	ALDOC,MANBA,GAPDH,TPI1,ENO1,LUM,HEXA,PFKL,PGD,RPS27A,GAA,GLB1,PKM,TALDO1,ENO3,MDH2,PGAM1,AKR1A1,PGK1,PGM2,G6PD,ALDOA,TKT,MAN2B1,GPI,FBP1,SLC2A1,ENO2
Reactome	HSA-6798695	Neutrophil degranulation	31	473	1.07	3.60e-21	MIF,GLA,CTSH,ALDOC,MANBA,CTSD,MMP8,CAT,PFKL,GAA,GLB1,EEF2,PKM,HBB,HSP90AA1,PRDX6,CTSB,HP,PGAM1,HSP90AB1,FUCA1,HSPA1B,PGM2,PSAP,ALDOA,CST3,GSTP1,IDH1,MAN2B1,GPI,HSPA8
Reactome	HSA-168249	Innate Immune System	39	1025	0.84	1.49e-19	MIF,GLA,CTSH,VTN,ALDOC,MANBA,CTSD,MMP8,CAT,PFKL,RPS27A,APP,HSP90B1,GAA,GLB1,EEF2,F2,CLU,PKM,HBB,HSP90AA1,PRDX6,CTSB,HP,PGAM1,HSP90AB1,FUCA1,HSPA1B,PGM2,GRB2,LGMN,PSAP,ALDOA,CST3,GSTP1,IDH1,MAN2B1,GPI,HSPA8
Reactome	HSA-168256	Immune System	48	1956	0.65	2.13e-17	MIF,TIMP1,GLA,MMP2,CTSH,VTN,ALDOC,MANBA,CTSD,MMP8,CAT,PFKL,SOD1,RPS27A,APP,HSP90B1,GAA,GLB1,EEF2,F2,CLU,PKM,TALDO1,HBB,HSP90AA1,PRDX6,CTSB,HP,GSTO1,PGAM1,HSP90AB1,YWHAB,FUCA1,HSPA1B,COL2A1,PGM2,GRB2,LGMN,PSAP,ALDOA,YWHAZ,CST3,GSTP1,IDH1,MAN2B1,GPI,HSPA8,VIM
Reactome	HSA-1430728	Metabolism	48	2089	0.62	2.48e-16	GLA,ALDOC,MANBA,GAPDH,TPI1,ENO1,APOA1,TRAP1,APOE,ALDH2,LUM,HEXA,PFKL,PGD,RPS27A,CA2,ALB,GAA,GLB1,PKM,TALDO1,ENO3,MDH2,HSP90AA1,ALDH9A1,APOA4,AGT,APOA2,GSTO1,PGAM1,HSP90AB1,AKR1A1,PGK1,PGM2,LGMN,G6PD,PSAP,ALDOA,LDHB,GSTP1,IDH1,TKT,MAN2B1,GPI,FBP1,SLC2A1,ENO2,LDHA
Reactome	HSA-70263	Gluconeogenesis	12	34	1.81	4.81e-15	ALDOC,GAPDH,TPI1,ENO1,ENO3,MDH2,PGAM1,PGK1,ALDOA,GPI,FBP1,ENO2
Reactome	HSA-70326	Glucose metabolism	14	92	1.44	2.04e-13	ALDOC,GAPDH,TPI1,ENO1,PFKL,PKM,ENO3,MDH2,PGAM1,PGK1,ALDOA,GPI,FBP1,ENO2
Reactome	HSA-70171	Glycolysis	12	72	1.48	8.83e-12	ALDOC,GAPDH,TPI1,ENO1,PFKL,PKM,ENO3,PGAM1,PGK1,ALDOA,GPI,ENO2
Reactome	HSA-3299685	Detoxification of Reactive Oxygen Species	9	37	1.64	7.24e-10	CAT,PRDX1,PRDX5,SOD1,PRDX2,PRDX6,SOD3,GPX3,GSTP1
Reactome	HSA-114608	Platelet degranulation	12	127	1.23	3.25e-09	TIMP1,SERPINE1,APOA1,THBS1,KNG1,SOD1,APP,ALB,CLU,PSAP,ALDOA,SEPP1
Reactome	HSA-76002	Platelet activation, signaling and aggregation	15	260	1.02	5.14e-09	TIMP1,SERPINE1,APOA1,THBS1,KNG1,SOD1,APP,ALB,F2,CLU,GRB2,PSAP,ALDOA,YWHAZ,SEPP1
Reactome	HSA-9613829	Chaperone Mediated Autophagy	7	22	1.76	2.91e-08	RPS27A,HBB,HSP90AA1,HSP90AB1,PARK7,HSPA8,VIM
Reactome	HSA-381426	Regulation of Insulin-like Growth Factor (IGF) transport and uptake by Insulin-like Growth Factor Binding Proteins (IGFBPs)	11	124	1.21	3.20e-08	TIMP1,MMP2,APOA1,APOE,KNG1,APP,ALB,HSP90B1,F2,APOA2,CST3
Reactome	HSA-109582	Hemostasis	19	605	0.76	1.75e-07	MIF,TIMP1,SERPINE1,APOA1,THBS1,KLKB1,KNG1,SOD1,APP,ALB,F2,CLU,HBB,HBD,GRB2,PSAP,ALDOA,YWHAZ,SEPP1
Reactome	HSA-2262752	Cellular responses to stress	18	544	0.78	2.13e-07	CAT,PRDX1,YWHAE,PRDX5,SOD1,RPS27A,HSPA4L,PRDX2,HSPA4,HSP90AA1,PRDX6,HSP90AB1,HSPA1B,SOD3,GPX3,GSTP1,HSPA8,CRYAB
Reactome	HSA-1474244	Extracellular matrix organization	14	301	0.93	2.52e-07	TIMP1,MMP2,SERPINE1,VTN,CTSD,MMP8,THBS1,KLKB1,LUM,APP,CTSB,COL6A1,COL11A1,COL2A1
Reactome	HSA-2173782	Binding and Uptake of Ligands by Scavenger Receptors	7	41	1.49	8.63e-07	APOA1,APOE,ALB,HSP90B1,HBB,HSP90AA1,HP
Reactome	HSA-8957275	Post-translational protein phosphorylation	9	107	1.18	1.64e-06	TIMP1,APOA1,APOE,KNG1,APP,ALB,HSP90B1,APOA2,CST3
Reactome	HSA-5628897	TP53 Regulates Metabolic Genes	8	87	1.22	5.37e-06	PRDX1,YWHAE,PRDX5,PRDX2,YWHAB,G6PD,YWHAZ,GPI
Reactome	HSA-3371556	Cellular response to heat stress	8	89	1.21	6.04e-06	YWHAE,HSPA4L,HSPA4,HSP90AA1,HSP90AB1,HSPA1B,HSPA8,CRYAB
Reactome	HSA-71336	Pentose phosphate pathway	5	15	1.78	6.23e-06	PGD,TALDO1,PGM2,G6PD,TKT
Reactome	HSA-1442490	Collagen degradation	7	64	1.3	1.11e-05	MMP2,CTSD,MMP8,CTSB,COL6A1,COL11A1,COL2A1
Reactome	HSA-1474228	Degradation of the extracellular matrix	9	140	1.07	1.16e-05	TIMP1,MMP2,CTSD,MMP8,KLKB1,CTSB,COL6A1,COL11A1,COL2A1
Reactome	HSA-449147	Signaling by Interleukins	14	440	0.76	1.61e-05	MIF,TIMP1,MMP2,SOD1,RPS27A,APP,HSP90B1,TALDO1,HSP90AA1,GSTO1,GRB2,YWHAZ,HSPA8,VIM
Reactome	HSA-1643685	Disease	26	1548	0.48	2.20e-05	ENO1,APOA1,THBS1,PRDX1,MAP2K2,YWHAE,KLKB1,LUM,HEXA,RPS27A,APP,PRDX2,GAA,GLB1,EEF2,F2,MET,TALDO1,HSP90AA1,HSP90AB1,YWHAB,PGK1,HSPA1B,GRB2,IDH1,SLC2A1
Reactome	HSA-3371571	HSF1-dependent transactivation	5	23	1.6	3.13e-05	HSP90AA1,HSP90AB1,HSPA1B,HSPA8,CRYAB
Reactome	HSA-8963888	Chylomicron assembly	4	10	1.86	6.17e-05	APOA1,APOE,APOA4,APOA2
Reactome	HSA-8963901	Chylomicron remodeling	4	10	1.86	6.17e-05	APOA1,APOE,APOA4,APOA2
Reactome	HSA-8963899	Plasma lipoprotein remodeling	5	32	1.45	0.00012	APOA1,APOE,ALB,APOA4,APOA2
Reactome	HSA-2168880	Scavenging of heme from plasma	4	13	1.75	0.00013	APOA1,ALB,HBB,HP
Reactome	HSA-3371568	Attenuation phase	4	13	1.75	0.00013	HSP90AA1,HSP90AB1,HSPA1B,HSPA8
Reactome	HSA-9615710	Late endosomal microautophagy	5	34	1.43	0.00014	RPS27A,HBB,PARK7,HSPA8,VIM
Reactome	HSA-3000178	ECM proteoglycans	6	76	1.16	0.00037	SERPINE1,VTN,LUM,APP,COL6A1,COL2A1
Reactome	HSA-977225	Amyloid fiber formation	6	78	1.14	0.00041	APOA1,RPS27A,APP,SNCA,APOA4,CST3
Reactome	HSA-450531	Regulation of mRNA stability by proteins that bind AU-rich elements	6	85	1.11	0.00062	HSPB1,RPS27A,YWHAB,HSPA1B,YWHAZ,HSPA8
Reactome	HSA-8862803	Deregulated CDK5 triggers multiple neurodegenerative pathways in Alzheimers disease models	4	22	1.52	0.00065	PRDX1,YWHAE,APP,PRDX2
Reactome	HSA-196854	Metabolism of vitamins and cofactors	8	189	0.88	0.00070	APOA1,APOE,HSP90AA1,APOA4,APOA2,GSTO1,IDH1,SLC2A1
Reactome	HSA-5336415	Uptake and function of diphtheria toxin	3	6	1.96	0.00070	EEF2,HSP90AA1,HSP90AB1
Reactome	HSA-5653656	Vesicle-mediated transport	14	660	0.58	0.00097	APOA1,APOE,YWHAE,RPS27A,APP,ALB,HSP90B1,HBB,HSP90AA1,HP,YWHAB,GRB2,YWHAZ,HSPA8
Reactome	HSA-9006934	Signaling by Receptor Tyrosine Kinases	12	502	0.64	0.0012	HSPB1,APOE,THBS1,MAP2K2,RPS27A,MET,HSP90AA1,COL6A1,COL11A1,YWHAB,COL2A1,GRB2
Reactome	HSA-5339562	Uptake and actions of bacterial toxins	4	29	1.4	0.0014	MAP2K2,EEF2,HSP90AA1,HSP90AB1
Reactome	HSA-6785807	Interleukin-4 and Interleukin-13 signaling	6	107	1.01	0.0017	TIMP1,MMP2,HSP90B1,HSP90AA1,HSPA8,VIM
Reactome	HSA-8964058	HDL remodeling	3	10	1.74	0.0019	APOA1,APOE,ALB
Reactome	HSA-1592389	Activation of Matrix Metalloproteinases	4	33	1.34	0.0021	TIMP1,MMP2,MMP8,KLKB1
Reactome	HSA-3371453	Regulation of HSF1-mediated heat shock response	5	69	1.12	0.0023	YWHAE,HSPA4L,HSPA4,HSPA1B,HSPA8
Reactome	HSA-5663084	Diseases of carbohydrate metabolism	4	34	1.33	0.0023	RPS27A,GAA,GLB1,TALDO1
Reactome	HSA-3371511	HSF1 activation	3	12	1.66	0.0028	YWHAE,HSP90AA1,HSP90AB1
Reactome	HSA-5668914	Diseases of metabolism	8	244	0.77	0.0029	THBS1,LUM,HEXA,RPS27A,GAA,GLB1,TALDO1,IDH1
Reactome	HSA-8950505	Gene and protein expression by JAK-STAT signaling after Interleukin-12 stimulation	4	37	1.29	0.0029	MIF,SOD1,TALDO1,GSTO1
Reactome	HSA-1679131	Trafficking and processing of endosomal TLR	3	13	1.62	0.0032	HSP90B1,CTSB,LGMN
Reactome	HSA-2022857	Keratan sulfate degradation	3	13	1.62	0.0032	LUM,HEXA,GLB1
Reactome	HSA-75035	Chk1/Chk2(Cds1) mediated inactivation of Cyclin B:Cdk1 complex	3	13	1.62	0.0032	YWHAE,YWHAB,YWHAZ
Reactome	HSA-6806834	Signaling by MET	5	79	1.06	0.0035	RPS27A,MET,COL11A1,COL2A1,GRB2
Reactome	HSA-8875878	MET promotes cell motility	4	41	1.25	0.0037	MET,COL11A1,COL2A1,GRB2
Reactome	HSA-9663891	Selective autophagy	5	80	1.05	0.0037	RPS27A,HSP90AA1,PARK7,HSPA8,VIM
Reactome	HSA-9646399	Aggrephagy	4	42	1.24	0.0040	RPS27A,HSP90AA1,PARK7,VIM
Reactome	HSA-111447	Activation of BAD and translocation to mitochondria	3	15	1.56	0.0041	YWHAE,YWHAB,YWHAZ
Reactome	HSA-8875360	InlB-mediated entry of Listeria monocytogenes into host cell	3	15	1.56	0.0041	RPS27A,MET,GRB2
Reactome	HSA-216083	Integrin cell surface interactions	5	85	1.03	0.0045	VTN,THBS1,LUM,COL6A1,COL2A1
Reactome	HSA-975634	Retinoid metabolism and transport	4	44	1.22	0.0045	APOA1,APOE,APOA4,APOA2
Reactome	HSA-1660662	Glycosphingolipid metabolism	4	45	1.21	0.0047	GLA,HEXA,GLB1,PSAP
Reactome	HSA-163754	Insulin effects increased synthesis of Xylulose-5-Phosphate	2	2	2.26	0.0054	TALDO1,TKT
Reactome	HSA-9636667	Manipulation of host energy metabolism	2	2	2.26	0.0054	ENO1,PGK1
Reactome	HSA-3000480	Scavenging by Class A Receptors	3	18	1.48	0.0058	APOA1,APOE,HSP90B1
Reactome	HSA-3700989	Transcriptional Regulation by TP53	9	363	0.65	0.0061	PRDX1,YWHAE,PRDX5,RPS27A,PRDX2,YWHAB,G6PD,YWHAZ,GPI
Reactome	HSA-1236382	Constitutive Signaling by Ligand-Responsive EGFR Cancer Variants	3	19	1.46	0.0066	RPS27A,HSP90AA1,GRB2
Reactome	HSA-450408	AUF1 (hnRNP D0) binds and destabilizes mRNA	4	53	1.14	0.0075	HSPB1,RPS27A,HSPA1B,HSPA8
Reactome	HSA-3371497	HSP90 chaperone cycle for steroid hormone receptors (SHR)	4	54	1.13	0.0079	HSP90AA1,HSP90AB1,HSPA1B,HSPA8
Reactome	HSA-6807004	Negative regulation of MET activity	3	21	1.41	0.0079	RPS27A,MET,GRB2
Reactome	HSA-9657688	Defective factor XII causes hereditary angioedema	2	3	2.08	0.0079	KLKB1,F2
Reactome	HSA-162582	Signal Transduction	29	2741	0.28	0.0091	NGFR,MMP2,SERPINE1,CTSD,APOA1,HSPB1,APOE,THBS1,MAP2K2,YWHAE,KNG1,RPS27A,APP,GPR37,F2,MET,HSP90AA1,APOD,APOA4,COL6A1,AGT,APOA2,COL11A1,HSP90AB1,YWHAB,COL2A1,GRB2,PSAP,YWHAZ
Reactome	HSA-140837	Intrinsic Pathway of Fibrin Clot Formation	3	23	1.37	0.0096	KLKB1,KNG1,F2
Reactome	HSA-186797	Signaling by PDGF	4	58	1.1	0.0096	THBS1,COL6A1,COL2A1,GRB2
Reactome	HSA-9637690	Response of Mtb to phagocytosis	3	23	1.37	0.0096	ENO1,RPS27A,PGK1
Reactome	HSA-3000171	Non-integrin membrane-ECM interactions	4	59	1.09	0.0097	VTN,THBS1,COL11A1,COL2A1
Reactome	HSA-418594	G alpha (i) signalling events	9	396	0.61	0.0097	APOA1,APOE,KNG1,APP,GPR37,APOA4,AGT,APOA2,PSAP
Reactome	HSA-2022090	Assembly of collagen fibrils and other multimeric structures	4	61	1.07	0.0107	CTSB,COL6A1,COL11A1,COL2A1
Reactome	HSA-8853383	Lysosomal oligosaccharide catabolism	2	4	1.96	0.0107	MANBA,MAN2B1
Reactome	HSA-392499	Metabolism of proteins	23	1977	0.32	0.0109	TIMP1,MMP2,CTSH,CTSD,APOA1,APOE,THBS1,KNG1,RPS27A,APP,ALB,HSP90B1,GLB1,EEF2,F2,SNCA,APOA4,AGT,APOA2,FUCA1,CST3,PARK7,HSPA8
Reactome	HSA-8982491	Glycogen metabolism	3	27	1.3	0.0135	RPS27A,GAA,PGM2
Reactome	HSA-8865999	MET activates PTPN11	2	5	1.86	0.0139	MET,GRB2
Reactome	HSA-9013418	RHOBTB2 GTPase cycle	2	5	1.86	0.0139	HSP90AA1,HSP90AB1
Reactome	HSA-5357801	Programmed Cell Death	6	185	0.77	0.0145	YWHAE,RPS27A,HSP90AA1,YWHAB,YWHAZ,VIM
Reactome	HSA-9006931	Signaling by Nuclear Receptors	7	265	0.68	0.0165	MMP2,CTSD,HSPB1,APOE,HSP90AA1,APOD,HSP90AB1
Reactome	HSA-8874081	MET activates PTK2 signaling	3	30	1.26	0.0167	MET,COL11A1,COL2A1
Reactome	HSA-375276	Peptide ligand-binding receptors	6	193	0.75	0.0172	KNG1,APP,GPR37,F2,AGT,PSAP
Reactome	HSA-205025	NADE modulates death signalling	2	6	1.78	0.0173	NGFR,YWHAE
Reactome	HSA-8851907	MET activates PI3K/AKT signaling	2	6	1.78	0.0173	MET,GRB2
Reactome	HSA-156590	Glutathione conjugation	3	33	1.22	0.0204	GSTO1,AKR1A1,GSTP1
Reactome	HSA-422475	Axon guidance	10	547	0.52	0.0204	MMP2,MAP2K2,RPS27A,MET,HSP90AA1,COL6A1,HSP90AB1,COL2A1,GRB2,HSPA8
Reactome	HSA-187687	Signalling to ERKs	3	34	1.2	0.0217	MAP2K2,YWHAB,GRB2
Reactome	HSA-1247673	Erythrocytes take up oxygen and release carbon dioxide	2	8	1.66	0.0258	CA2,HBB
Reactome	HSA-196836	Vitamin C (ascorbate) metabolism	2	8	1.66	0.0258	GSTO1,SLC2A1
Reactome	HSA-597592	Post-translational protein modification	17	1390	0.35	0.0316	TIMP1,APOA1,APOE,THBS1,KNG1,RPS27A,APP,ALB,HSP90B1,GLB1,EEF2,F2,APOA2,FUCA1,CST3,PARK7,HSPA8
Reactome	HSA-168898	Toll-like Receptor Cascades	5	152	0.78	0.0327	RPS27A,APP,HSP90B1,CTSB,LGMN
Reactome	HSA-8875656	MET receptor recycling	2	10	1.56	0.0350	MET,GRB2
Reactome	HSA-5675221	Negative regulation of MAPK pathway	3	43	1.1	0.0375	MAP2K2,RPS27A,YWHAB
Reactome	HSA-8948216	Collagen chain trimerization	3	44	1.09	0.0393	COL6A1,COL11A1,COL2A1
Reactome	HSA-9609507	Protein localization	5	160	0.75	0.0393	CAT,RPS27A,APP,HSPD1,IDH1
Reactome	HSA-8851805	MET activates RAS signaling	2	11	1.52	0.0399	MET,GRB2
Reactome	HSA-8875555	MET activates RAP1 and RAC1	2	11	1.52	0.0399	MET,GRB2
Reactome	HSA-9634285	Constitutive Signaling by Overexpressed ERBB2	2	11	1.52	0.0399	HSP90AA1,GRB2
Reactome	HSA-212436	Generic Transcription Pathway	15	1197	0.36	0.0438	SERPINE1,CAT,APOE,THBS1,PRDX1,YWHAE,PRDX5,RPS27A,PRDX2,MET,YWHAB,HSPD1,G6PD,YWHAZ,GPI
Reactome	HSA-1237044	Erythrocytes take up carbon dioxide and release oxygen	2	12	1.48	0.0445	CA2,HBB
Reactome	HSA-170968	Frs2-mediated activation	2	12	1.48	0.0445	MAP2K2,YWHAB
Reactome	HSA-9614399	Regulation of localization of FOXO transcription factors	2	12	1.48	0.0445	YWHAB,YWHAZ
Reactome	HSA-977606	Regulation of Complement cascade	3	47	1.06	0.0445	VTN,F2,CLU
Reactome	HSA-512988	Interleukin-3, Interleukin-5 and GM-CSF signaling	3	48	1.05	0.0455	RPS27A,GRB2,YWHAZ
Reactome	HSA-109581	Apoptosis	5	173	0.72	0.0489	YWHAE,RPS27A,YWHAB,YWHAZ,VIM
Reactome	HSA-209543	p75NTR recruits signalling complexes	2	13	1.45	0.0489	NGFR,RPS27A
Reactome	HSA-209560	NF-kB is activated and signals survival	2	13	1.45	0.0489	NGFR,RPS27A
Reactome	HSA-1227986	Signaling by ERBB2	3	50	1.04	0.0493	RPS27A,HSP90AA1,GRB2
WikiPathways	WP534	Glycolysis and gluconeogenesis	17	45	1.84	4.10e-22	ALDOC,GAPDH,TPI1,ENO1,PFKL,PKM,ENO3,MDH2,PGAM1,PGK1,ALDOA,LDHB,GPI,FBP1,SLC2A1,ENO2,LDHA
WikiPathways	WP4290	Metabolic reprogramming in colon cancer	14	42	1.78	1.53e-17	GAPDH,ENO1,PFKL,PGD,PKM,TALDO1,MDH2,PGAM1,PGK1,G6PD,TKT,GPI,SLC2A1,LDHA
WikiPathways	WP4018	Clear cell renal cell carcinoma pathways	15	85	1.5	1.76e-15	ALDOC,GAPDH,TPI1,ENO1,PFKL,PKM,ENO3,PGK1,PGM2,ALDOA,LDHB,GPI,SLC2A1,ENO2,LDHA
WikiPathways	WP1946	Cori cycle	10	17	2.03	2.15e-14	GAPDH,TPI1,TALDO1,PGAM1,PGK1,G6PD,ALDOA,GPI,SLC2A1,LDHA
WikiPathways	WP15	Selenium micronutrient network	14	86	1.47	3.83e-14	SERPINE1,APOA1,CAT,HBA2,PRDX1,PRDX5,SOD1,ALB,PRDX2,F2,HBB,SOD3,GPX3,SEPP1
WikiPathways	WP4629	Aerobic glycolysis	9	12	2.13	1.01e-13	GAPDH,TPI1,ENO1,PKM,PGK1,ALDOA,GPI,SLC2A1,LDHA
WikiPathways	WP5049	Glycolysis in senescence	7	11	2.06	3.62e-10	ALDOC,GAPDH,ENO1,PKM,PGK1,G6PD,LDHA
WikiPathways	WP176	Folate metabolism	10	69	1.42	1.45e-09	SERPINE1,APOA1,CAT,HBA2,SOD1,ALB,F2,HBB,SOD3,GPX3
WikiPathways	WP1533	Vitamin B12 metabolism	9	50	1.51	2.43e-09	SERPINE1,APOA1,HBA2,APOE,SOD1,ALB,F2,HBB,SOD3
WikiPathways	WP3888	VEGFA-VEGFR2 signaling pathway	17	428	0.86	2.22e-08	MMP2,GAPDH,HSPB1,MAP2K2,YWHAE,PGD,ALB,PRDX2,HSP90AA1,PRDX6,PGK1,HSPA1B,HBD,GRB2,ALDOA,TKT,LDHA
WikiPathways	WP2884	NRF2 pathway	11	143	1.14	5.23e-08	PRDX1,PGD,HSP90AA1,PRDX6,HSP90AB1,HSPA1B,SOD3,GPX3,G6PD,GSTP1,SLC2A1
WikiPathways	WP2882	Nuclear receptors meta-pathway	13	316	0.87	1.77e-06	APOA1,PRDX1,PGD,HSP90AA1,PRDX6,APOA2,HSP90AB1,HSPA1B,SOD3,GPX3,G6PD,GSTP1,SLC2A1
WikiPathways	WP3614	Photodynamic therapy-induced HIF-1 survival signaling	6	37	1.47	6.41e-06	SERPINE1,PFKL,PKM,PGK1,SLC2A1,LDHA
WikiPathways	WP3932	Focal adhesion: PI3K-Akt-mTOR-signaling pathway	12	302	0.86	7.62e-06	NGFR,VTN,THBS1,MAP2K2,HSP90B1,MET,HSP90AA1,COL11A1,HSP90AB1,COL2A1,GRB2,SLC2A1
WikiPathways	WP134	Pentose phosphate metabolism	4	7	2.02	1.24e-05	PGD,TALDO1,G6PD,TKT
WikiPathways	WP2456	HIF1A and PPARG regulation of glycolysis	4	8	1.96	1.74e-05	GAPDH,TPI1,SLC2A1,LDHA
WikiPathways	WP2864	Apoptosis-related network due to altered Notch3 in ovarian cancer	6	53	1.31	3.38e-05	HSPB1,APOE,THBS1,APP,HSPD1,VIM
WikiPathways	WP5110	Familial hyperlipidemia type 3	4	13	1.75	7.29e-05	APOA1,APOE,APOA4,APOA2
WikiPathways	WP4172	PI3K-Akt signaling pathway	11	336	0.77	0.00012	NGFR,VTN,THBS1,MAP2K2,HSP90B1,MET,HSP90AA1,COL6A1,HSP90AB1,COL2A1,GRB2
WikiPathways	WP558	Complement and coagulation cascades	5	58	1.19	0.00084	SERPINE1,KLKB1,KNG1,F2,CLU
WikiPathways	WP3601	Lipid particles composition	3	9	1.78	0.0010	APOA1,APOE,APOA2
WikiPathways	WP430	Statin inhibition of cholesterol production	4	29	1.4	0.0010	APOA1,APOE,APOA4,APOA2
WikiPathways	WP4969	RAS and bradykinin pathways in COVID-19	4	29	1.4	0.0010	SERPINE1,KLKB1,KNG1,AGT
WikiPathways	WP706	Sudden infant death syndrome (SIDS) susceptibility pathways	7	155	0.91	0.0010	GAPDH,YWHAE,HSP90B1,YWHAB,HSPD1,ALDOA,YWHAZ
WikiPathways	WP2359	Parkin-ubiquitin proteasomal system pathway	5	67	1.13	0.0012	HSPA4,GPR37,SNCA,HSPA1B,HSPA8
WikiPathways	WP408	Oxidative stress response	4	32	1.35	0.0012	CAT,SOD1,SOD3,GPX3
WikiPathways	WP4153	Degradation pathway of sphingolipids, including diseases	3	10	1.74	0.0012	GLA,HEXA,GLB1
WikiPathways	WP2447	Amyotrophic lateral sclerosis (ALS)	4	37	1.29	0.0018	CAT,MAP2K2,SOD1,CST3
WikiPathways	WP5112	Familial hyperlipidemia type 5	3	14	1.59	0.0024	APOA1,APOA4,APOA2
WikiPathways	WP366	TGF-beta signaling pathway	6	132	0.92	0.0026	TRAP1,THBS1,MAP2K2,APP,MET,GRB2
WikiPathways	WP364	IL-6 signaling pathway	4	43	1.23	0.0028	TIMP1,MAP2K2,AGT,GRB2
WikiPathways	WP4522	Metabolic pathway of LDL, HDL and TG, including diseases	3	16	1.53	0.0031	APOA1,APOE,APOA2
WikiPathways	WP5109	Familial hyperlipidemia type 2	3	16	1.53	0.0031	APOA1,APOA4,APOA2
WikiPathways	WP5108	Familial hyperlipidemia type 1	3	17	1.5	0.0034	APOA1,APOA4,APOA2
WikiPathways	WP2806	Complement system	5	97	0.97	0.0048	VTN,APOA1,THBS1,KLKB1,ALB
WikiPathways	WP100	Glutathione metabolism	3	21	1.41	0.0056	GPX3,G6PD,IDH1
WikiPathways	WP5111	Familial hyperlipidemia type 4	3	21	1.41	0.0056	APOA1,APOA4,APOA2
WikiPathways	WP272	Blood clotting cascade	3	23	1.37	0.0068	SERPINE1,KLKB1,F2
WikiPathways	WP5046	NAD metabolism in oncogene-induced senescence and mitochondrial dysfunction-associated senescence	3	24	1.35	0.0074	MDH2,G6PD,SLC2A1
WikiPathways	WP4963	p53 transcriptional gene network	4	67	1.03	0.0107	SERPINE1,THBS1,FUCA1,SLC2A1
WikiPathways	WP129	Matrix metalloproteinases	3	30	1.26	0.0129	TIMP1,MMP2,MMP8
WikiPathways	WP4561	Cell migration and invasion through p75NTR	3	30	1.26	0.0129	NGFR,MMP2,MMP8
WikiPathways	WP4966	Fluoroacetic acid toxicity	2	6	1.78	0.0129	ALDH2,ALDH9A1
WikiPathways	WP2037	Prolactin signaling pathway	4	76	0.98	0.0152	CTSD,MAP2K2,GRB2,YWHAZ
WikiPathways	WP313	Hepatocyte growth factor receptor signaling	3	34	1.2	0.0164	MAP2K2,MET,GRB2
WikiPathways	WP4673	Male infertility	5	141	0.81	0.0187	MMP2,CAT,THBS1,CLU,SOD3
WikiPathways	WP2371	Parkinsons disease pathway	3	38	1.16	0.0213	GPR37,SNCA,PARK7
WikiPathways	WP4564	Neural crest cell migration during development	3	39	1.14	0.0223	NGFR,MMP2,MMP8
WikiPathways	WP2828	Bladder cancer	3	40	1.13	0.0234	MMP2,THBS1,MAP2K2
WikiPathways	WP3925	Amino acid metabolism	4	91	0.9	0.0253	PKM,MDH2,IDH1,LDHA
WikiPathways	WP4565	Neural crest cell migration in cancer	3	42	1.11	0.0257	NGFR,MMP2,MMP8
WikiPathways	WP465	Tryptophan metabolism	3	42	1.11	0.0257	CAT,ALDH2,ALDH9A1
WikiPathways	WP2814	Mammary gland development pathway - Puberty (Stage 2 of 4)	2	13	1.45	0.0383	TIMP1,VIM
WikiPathways	WP3286	Copper homeostasis	3	51	1.03	0.0409	SOD1,APP,SOD3
WikiPathways	WP3940	One-carbon metabolism and related pathways	3	52	1.02	0.0423	SOD1,SOD3,GPX3
